# Supplementary material for: Comparative Genomic Analysis and Metabolic Potential Profiling of a Novel Culinary-Medicinal Mushroom, Hericium rajendrae (Basidiomycota)
Source: J Fungi (Basel). 2023 Oct 15;9(10):1018. doi: 10.3390/jof9101018 (PMC10608310; doi:10.3390/jof9101018)
Supplement: Supplementary file 1 [file jof-09-01018-s001.zip]

Archive with 3 entries (3 files):
- Dataset S1-CAZymes of 33 mushrooms.xlsx
- Dataset S2-SSR.xlsx
- Supplemental Material.pdf
