# Supplementary material for: Comparative Genomic Analysis and Metabolic Potential Profiling of a Novel Culinary-Medicinal Mushroom, Hericium rajendrae (Basidiomycota)
Source: J Fungi (Basel). 2023 Oct 15;9(10):1018. doi: 10.3390/jof9101018 (PMC10608310; doi:10.3390/jof9101018)
Supplement: Supplementary file 1 [file jof-09-01018-s001.zip › Dataset S1-CAZymes of 33 mushrooms.xlsx]

## Sheet: Agaricus bitorquis BH01
g7786.t1	AA1(45-288)
g1884.t1	AA1_1(24-324)
g7807.t1	AA1_1(31-322)
g3236.t1	AA1_1(3-306)
g413.t1	AA1_1(34-339)
g7796.t1	AA1_1(35-337)
g5046.t1	AA1_1(78-388)
g7775.t1	AA1_1(93-397)
g7043.t1	AA1_2(74-428)
g1005.t1	AA14(17-285)
g5815.t1	AA14(25-288)
g1005.t2	AA14(38-302)
g757.t1	AA16(37-208)
g8726.t1	AA2(103-341)
g8387.t1	AA2(155-406)
g406.t1	AA2(163-433)
g3458.t1	AA2(63-244)
g3504.t1	AA2(67-219)
g6844.t1	AA3_2(102-641)
g6844.t3	AA3_2(102-648)
g6844.t2	AA3_2(109-648)
g7789.t1	AA3_2(142-492)
g549.t1	AA3_2(180-738)
g3231.t1	AA3_2(19-621)
g2208.t1	AA3_2(20-574)
g934.t1	AA3_2(206-615)
g905.t1	AA3_2(22-596)
g2571.t1	AA3_2(232-563)
g9154.t1	AA3_2(30-586)
g1009.t1	AA3_2(32-545)
g898.t1	AA3_2(32-581)
g3203.t1	AA3_2(32-583)
g8010.t1	AA3_2(32-584)
g1007.t1	AA3_2(32-585)
g6795.t1	AA3_2(32-595)
g1013.t1	AA3_2(34-585)
g939.t1	AA3_2(34-587)
g7705.t2	AA3_2(34-594)
g7705.t1	AA3_2(34-600)
g1075.t1	AA3_2(35-596)
g6104.t1	AA3_2(36-570)
g285.t1	AA3_2(37-618)
g903.t1	AA3_2(39-620)
g2555.t1	AA3_2(682-1246)
g7700.t1	AA3_2(83-653)
g7345.t1	AA3_3(158-752)
g465.t1	AA3_3(5-624)
g7344.t2	AA3_3(71-372)
g7344.t1	AA3_3(71-373)
g579.t1	AA3_3(7-601)
g7350.t1	AA3_3(7-601)
g7352.t1	AA3_3(7-601)
g4348.t1	AA4(8-200)
g504.t1	AA5(449-971)
g1588.t1	AA5_1(147-672)
g3412.t1	AA5_1(210-738)
g9150.t1	AA5_1(22-608)
g9149.t1	AA5_1(26-623)
g1586.t1	AA5_1(27-553)
g890.t1	AA5_1(29-299)+AA5_1(304-529)
g8684.t1	AA5_1(37-592)
g3143.t1	AA6(48-232)
g7993.t1	AA6(5-200)
g864.t1	AA6(6-205)
g7140.t1	AA6(71-266)
g6097.t2	AA7(120-331)
g6097.t3	AA7(120-331)
g3788.t1	AA7(123-310)
g1463.t1	AA7(127-555)
g930.t1	AA7(132-314)
g929.t1	AA7(132-340)
g5767.t1	AA7(34-272)
g826.t1	AA7(50-500)
g1749.t3	AA7(708-906)
g1749.t2	AA7(714-912)
g1749.t1	AA7(732-930)
g1749.t4	AA7(732-930)
g9056.t1	AA8(50-233)+AA3_1(256-797)
g3957.t1	AA9(11-239)
g8472.t1	AA9(14-216)
g5155.t1	AA9(5-222)
g3204.t1	AA9(6-204)
g9203.t1	AA9(7-227)
g8199.t1	AA9(72-291)
g602.t1	AA9(8-203)
g2814.t1	AA9(8-215)
g9202.t1	AA9(82-274)
g3243.t1	AA9(88-306)
g917.t1	AA9(97-310)
g1460.t2	CBM1(203-230)+GH10(263-558)
g1460.t1	CBM1(204-231)+GH10(264-559)
g3914.t1	CBM1(25-52)+GH10(85-380)
g3563.t1	CBM1(25-52)+GH6(103-393)
g6244.t1	CBM13(112-238)
g6245.t1	CBM13(121-246)
g6243.t1	CBM13(223-349)
g351.t1	CBM13(23-145)
g315.t1	CBM13(25-147)
g6144.t1	CBM13(36-166)
g5040.t1	CBM21(149-304)
g1109.t1	CBM21(288-389)
g4833.t1	CE1(35-287)
g4732.t2	CE12(117-328)
g4732.t1	CE12(183-394)
g2242.t1	CE15(372-676)
g738.t1	CE16(103-290)
g7082.t3	CE16(107-271)
g738.t2	CE16(108-295)
g372.t1	CE16(113-264)
g7828.t1	CE16(119-374)
g1632.t1	CE16(26-205)
g1623.t1	CE16(34-287)
g1622.t1	CE16(36-310)
g7082.t2	CE16(81-277)
g7082.t1	CE16(81-281)
g7083.t1	CE16(87-245)
g2419.t1	CE17(122-290)
g478.t1	CE4(128-234)
g8847.t1	CE4(128-247)
g8864.t1	CE4(128-247)
g5615.t1	CE4(140-255)
g6672.t1	CE4(176-288)
g478.t2	CE4(228-334)
g7183.t1	CE4(33-153)
g3169.t1	CE4(38-155)
g172.t1	CE4(40-164)
g4060.t1	CE4(450-560)
g2896.t1	CE5(20-224)
g6688.t1	CE5(20-224)
g3349.t1	CE5(25-182)
g3350.t1	CE5(25-195)
g3351.t1	CE5(26-195)
g6688.t2	CE5(43-214)
g1472.t1	CE8(31-172)
g8069.t1	CE9(137-396)+CE9(464-608)
g8925.t1	GH1(169-640)
g2509.t1	GH1(8-451)
g7348.t1	GH10(67-373)
g5761.t1	GH105(125-346)
g5531.t1	GH105(47-303)
g7088.t1	GH105(53-339)
g8970.t1	GH105(75-366)
g6519.t1	GH109(9-168)
g1349.t1	GH11(47-222)
g1349.t2	GH11(47-222)
g1348.t1	GH11(48-222)
g246.t2	GH115(33-676)
g246.t3	GH115(33-676)
g247.t1	GH115(41-689)
g9132.t1	GH12(103-258)
g2845.t1	GH12(818-968)
g9104.t1	GH125(173-475)
g5550.t1	GH128(120-335)
g4859.t1	GH128(65-277)
g7606.t1	GH128(88-309)
g3848.t1	GH13_1(58-363)
g3645.t1	GH13_22(99-499)+GH13_22(1151-1617)
g6465.t1	GH13_25(1112-1560)
g412.t1	GH13_32(61-328)+AA1_1(470-775)
g418.t1	GH13_40(60-401)
g7310.t1	GH13_5(60-401)
g5192.t1	GH13_8(214-507)
g1620.t1	GH131(22-253)
g2081.t1	GH15(380-755)
g8449.t1	GH15(48-450)+CBM20(482-566)
g36.t1	GH15(85-287)
g2202.t1	GH152(11-221)
g2273.t1	GH152(24-145)
g2272.t1	GH152(24-254)
g7092.t1	GH154(20-368)
g9005.t1	GH16_1(1-142)
g6658.t1	GH16_1(154-384)
g4225.t1	GH16_1(161-403)
g6631.t1	GH16_1(165-401)
g6658.t2	GH16_1(167-397)
g2505.t1	GH16_1(250-484)
g5149.t1	GH16_1(63-278)
g823.t1	GH16_1(63-295)
g2871.t1	GH16_1(65-294)
g8943.t1	GH16_1(72-300)
g8808.t1	GH16_1(74-190)+GH16_1(189-280)
g4466.t1	GH16_1(80-312)
g6927.t1	GH16_10(37-237)
g2610.t1	GH16_19(96-266)
g2799.t1	GH16_2(159-513)
g8240.t1	GH16_2(175-525)
g5213.t1	GH16_2(185-535)
g112.t1	GH16_2(188-541)
g8904.t1	GH16_2(311-662)
g4135.t1	GH16_2(452-793)
g1738.t3	GH16_2(556-890)
g1738.t1	GH16_2(558-892)
g1738.t2	GH16_2(558-892)
g8690.t1	GH16_23(163-335)
g3305.t1	GH16_4(199-522)
g502.t1	GH16_4(250-553)
g502.t2	GH16_4(332-635)
g5968.t1	GH162(26-491)
g5738.t1	GH17(117-389)
g7703.t1	GH17(165-436)
g6954.t1	GH18(107-343)
g5224.t1	GH18(139-503)
g3052.t1	GH18(245-614)
g7640.t1	GH18(30-284)+GH18(600-831)
g192.t1	GH18(30-315)
g4039.t1	GH18(35-267)
g8600.t1	GH18(40-408)
g7031.t1	GH18(45-425)
g4040.t1	GH18(460-750)
g9072.t1	GH18(57-409)+CBM5(459-494)
g8241.t1	GH18(71-414)
g6599.t1	GH18(88-276)
g5658.t1	GH2(498-1203)
g8761.t1	GH2(54-791)
g1961.t1	GH20(174-512)
g3101.t1	GH20(174-512)
g1927.t1	GH24(108-232)
g2640.t1	GH25(22-190)
g2641.t1	GH25(5-188)
g2696.t1	GH25(726-905)
g8673.t1	GH27(127-383)
g1565.t2	GH27(131-277)
g1565.t1	GH27(131-278)
g2568.t2	GH27(206-318)
g2568.t1	GH27(207-319)
g380.t1	GH27(211-465)
g380.t2	GH27(211-465)
g2222.t1	GH28(106-309)+GH28(405-734)
g8022.t2	GH28(121-389)
g8022.t1	GH28(51-375)
g3027.t1	GH28(63-347)
g3171.t1	GH29(344-697)
g5564.t1	GH3(1052-1302)
g6089.t1	GH3(139-341)
g117.t1	GH3(195-395)
g948.t1	GH3(20-234)
g1298.t1	GH3(37-249)
g5570.t1	GH3(63-234)
g2985.t1	GH3(67-292)
g1118.t1	GH3(88-295)
g1118.t2	GH3(88-295)
g8007.t1	GH30(121-462)
g2979.t1	GH30_3(176-550)
g3040.t1	GH30_3(62-416)
g984.t1	GH31(237-434)
g2424.t1	GH31(241-716)
g1239.t1	GH31(266-700)
g985.t1	GH31(3-252)
g7978.t1	GH31(346-783)
g1468.t1	GH35(3-280)
g7551.t1	GH37(151-722)
g1928.t1	GH37(152-597)
g538.t1	GH43_13(16-210)
g2940.t1	GH43_23(87-287)
g1763.t1	GH43_5(31-307)
g3471.t1	GH44(274-713)+GT22(748-1077)
g1436.t1	GH47(104-580)
g6695.t1	GH47(266-776)
g2712.t1	GH47(45-493)
g2713.t1	GH47(48-498)
g5690.t1	GH47(54-473)
g6518.t1	GH47(78-577)
g4906.t1	GH47(98-541)
g630.t1	GH5_12(18-581)
g2454.t1	GH5_12(58-267)+GH5_12(275-528)
g6780.t1	GH5_15(76-242)
g709.t1	GH5_22(47-233)
g810.t1	GH5_22(47-356)
g3682.t1	GH5_30(51-491)
g4836.t1	GH5_5(82-365)
g6905.t1	GH5_5(87-347)
g7376.t1	GH5_5(91-368)
g1126.t1	GH5_50(124-404)
g889.t1	GH5_50(84-388)
g8262.t1	GH5_7(124-403)
g7423.t1	GH5_9(116-438)
g3292.t1	GH5_9(222-526)
g7918.t1	GH5_9(243-549)
g3791.t1	GH5_9(393-699)
g4679.t1	GH5_9(83-351)
g4680.t1	GH5_9(86-393)
g6990.t1	GH51(265-715)
g2717.t1	GH53(21-325)
g3794.t1	GH55(39-778)
g1228.t1	GH63(570-783)
g8705.t1	GH63(608-1061)
g7066.t1	GH7(20-440)
g232.t1	GH71(105-458)
g1885.t1	GH71(140-539)
g7940.t2	GH71(294-694)
g4200.t1	GH72(21-341)
g4319.t1	GH74(80-188)+GH74(575-669)
g296.t1	GH76(760-1110)
g8266.t1	GH76(78-396)
g138.t1	GH78(129-689)
g8436.t1	GH78(23-389)
g6131.t1	GH79(42-478)
g7478.t1	GH79(46-349)
g7275.t1	GH79(82-556)
g227.t1	GH79(87-483)+GH79(759-1174)
g3064.t1	GH79(92-489)
g6058.t1	GH85(72-400)
g1129.t1	GH88(61-384)
g5512.t1	GH9(50-500)
g8646.t1	GH92(11-347)
g6074.t1	GH92(15-202)
g5958.t1	GH92(301-818)
g6091.t1	GH92(318-807)
g6092.t1	GH92(331-781)
g9097.t1	GH95(54-821)
g4198.t1	GT1(846-1260)
g4198.t2	GT1(851-1265)
g3665.t1	GT15(71-341)
g507.t1	GT15(78-347)
g3666.t1	GT15(87-333)
g8109.t1	GT17(64-353)
g2077.t1	GT2(119-281)
g5101.t1	GT2(1228-1529)
g4633.t1	GT2(173-332)
g5654.t1	GT2(181-352)+GT2(329-534)
g2494.t1	GT2(1834-2270)
g8634.t1	GT2(329-489)
g8335.t1	GT2(428-934)
g503.t1	GT2(483-696)
g3306.t1	GT2(497-705)
g8752.t1	GT2(52-284)
g6740.t1	GT2(523-702)
g4889.t1	GT2(665-1187)
g503.t2	GT2(698-911)
g3921.t1	GT2(9-135)
g40.t1	GT2(96-260)
g2898.t1	GT20(131-582)
g145.t1	GT20(151-668)
g4849.t1	GT21(58-323)
g7292.t1	GT22(11-420)
g4712.t1	GT22(50-505)
g2892.t1	GT24(1266-1513)
g1176.t1	GT28(22-129)
g685.t1	GT3(302-957)
g5468.t1	GT32(81-161)
g4267.t1	GT33(83-408)
g3206.t1	GT35(145-862)
g6581.t1	GT39(70-311)
g6001.t1	GT39(71-310)
g8025.t1	GT39(94-284)
g7105.t1	GT4(169-308)
g7105.t2	GT4(189-328)
g1091.t1	GT4(225-398)
g5903.t1	GT4(313-477)
g1200.t1	GT4(495-669)
g2203.t1	GT48(748-1505)
g3687.t1	GT48(874-1421)
g8097.t1	GT49(88-388)
g3605.t1	GT50(159-420)
g1840.t1	GT57(287-767)
g5722.t1	GT57(56-544)
g1168.t1	GT58(29-387)
g4074.t1	GT59(22-413)
g6774.t1	GT66(24-700)
g2418.t1	GT69(139-377)
g677.t1	GT69(155-377)
g8339.t1	GT76(159-433)
g4765.t1	GT8(8-208)
g4376.t1	GT8(9-264)
g9153.t1	GT90(1168-1427)
g2483.t1	GT90(252-498)
g2483.t2	GT90(252-498)
g9155.t1	GT90(329-587)
g3539.t1	PL1_2(71-246)
g6070.t1	PL1_7(73-251)
g1101.t1	PL14_4(206-424)
g7793.t1	PL14_4(65-286)
g8233.t1	PL14_5(77-284)
g7068.t1	PL26(7-820)
g509.t1	PL3_2(44-225)
g4126.t1	PL35(586-769)
g2453.t1	PL38(74-365)
g1734.t1	PL4_1(16-509)
g1582.t1	PL42(45-331)
g4455.t1	PL8_4(489-733)

## Sheet: Agaricus_bisporus_var_bisporus_
XP_006460587.1	AA1_1(32-336)
XP_006464167.1	AA1_1(34-337)
XP_006464168.1	AA1_1(34-337)
XP_006456378.1	AA1_1(34-339)
XP_006456379.1	AA1_1(34-339)
XP_006463006.1	AA1_1(35-337)
XP_006460623.1	AA1_1(35-338)
XP_006463007.1	AA1_1(35-338)
XP_006460624.1	AA1_1(36-340)
XP_006460625.1	AA1_1(39-341)
XP_006463847.1	AA1_2(46-400)
XP_006462984.1	AA12(28-440)
XP_006458724.1	AA14(17-285)
XP_006459911.1	AA14(24-287)
XP_006457068.1	AA16(20-191)
XP_006457320.1	AA2(120-358)
XP_006460927.1	AA2(45-296)
XP_006456373.1	AA2(45-297)
XP_006457899.1	AA2(63-257)
XP_006457946.1	AA2(67-230)
XP_006458719.1	AA3(27-538)
XP_006458716.1	AA3_2(1-462)+AA3_2(513-1064)
XP_006456004.1	AA3_2(193-562)
XP_006458702.1	AA3_2(20-574)
XP_006464163.1	AA3_2(20-652)
XP_006455306.1	AA3_2(20-662)
XP_006460572.1	AA3_2(225-522)
XP_006461554.1	AA3_2(32-582)
XP_006464122.1	AA3_2(32-582)
XP_006461320.1	AA3_2(32-585)
XP_006458718.1	AA3_2(32-586)
XP_006463660.1	AA3_2(32-592)
XP_006461686.1	AA3_2(32-595)
XP_006458714.1	AA3_2(33-584)
XP_006458797.1	AA3_2(33-584)
XP_006459076.1	AA3_2(34-600)
XP_006456316.1	AA3_2(35-579)
XP_006458801.1	AA3_2(36-597)
XP_006455785.1	AA3_2(37-631)
XP_006461545.1	AA3_2(39-626)
XP_006456295.1	AA3_2(40-591)
XP_006457674.1	AA3_2(40-596)
XP_006456539.1	AA3_2(46-607)
XP_006461538.1	AA3_2(54-645)
XP_006458653.1	AA3_2(55-616)
XP_006459081.1	AA3_2(58-618)
XP_006463860.1	AA3_2(6-312)+AA3_2(349-609)
XP_006455786.1	AA3_2(72-649)
XP_006463861.1	AA3_2(7-576)
XP_006456433.1	AA3_3(5-624)
XP_006459471.1	AA3_3(7-601)
XP_006459477.1	AA3_3(7-601)
XP_006459482.1	AA3_3(7-601)
XP_006454461.1	AA4(9-195)
XP_006456471.1	AA5(492-1014)
XP_006457856.1	AA5_1(211-738)
XP_006456012.1	AA5_1(22-622)
XP_006462812.1	AA5_1(24-549)
XP_006456013.1	AA5_1(26-623)
XP_006462814.1	AA5_1(27-553)
XP_006462816.1	AA5_1(27-553)
XP_006461565.1	AA5_1(28-577)
XP_006457366.1	AA5_1(37-593)
XP_006461338.1	AA6(5-200)
XP_006462869.1	AA6(6-204)
XP_006461627.1	AA6(6-205)
XP_006464035.1	AA6(67-262)
XP_006456314.1	AA7(12-219)
XP_006462933.1	AA7(127-302)
XP_006458806.1	AA7(130-557)
XP_006459955.1	AA7(28-256)
XP_006459956.1	AA7(29-459)
XP_006462662.1	AA7(3-201)
XP_006457601.1	AA7(45-243)
XP_006456986.1	AA7(50-500)
XP_006463556.1	AA7(65-267)
XP_006453769.1	AA7(72-480)
XP_006457537.1	AA7(74-270)
XP_006463242.1	AA7(90-523)
XP_006457614.1	AA7(92-299)
XP_006456127.1	AA8(25-208)+AA3_1(231-772)
XP_006461520.1	AA9(10-228)
XP_006454828.1	AA9(11-239)
XP_006461132.1	AA9(12-231)
XP_006460845.1	AA9(17-218)
XP_006456875.1	AA9(5-222)
XP_006464123.1	AA9(7-204)
XP_006457452.1	AA9(7-223)
XP_006457450.1	AA9(7-225)
XP_006456576.1	AA9(8-203)
XP_006463428.1	AA9(8-215)
XP_006464177.1	AA9(8-226)
XP_006458006.1	CBM1(25-52)+GH6(108-398)
XP_006462967.1	CBM13(10-133)
XP_006459008.1	CBM13(133-259)
XP_006459007.1	CBM13(283-408)
XP_006458911.1	CBM13(34-181)
XP_006462966.1	CBM13(43-165)+CBM13(188-310)
XP_006453795.1	CBM21(259-414)
XP_006458610.1	CBM21(300-401)
XP_006454005.1	CE1(32-284)
XP_006457579.1	CE1(37-191)
XP_006454100.1	CE12(21-235)
XP_006454098.1	CE12(8-203)
XP_006455315.1	CE15(100-423)
XP_006462773.1	CE16(19-259)
XP_006456330.1	CE16(21-267)
XP_006457390.1	CE16(25-259)
XP_006462781.1	CE16(35-250)
XP_006462780.1	CE16(35-285)
XP_006462782.1	CE16(36-307)
XP_006463807.1	CE16(47-251)
XP_006463806.1	CE16(52-281)
XP_006460502.1	CE16(85-340)
XP_006455139.1	CE17(148-303)
XP_006456449.1	CE4(131-243)
XP_006460101.1	CE4(140-255)
XP_006461809.1	CE4(178-289)
XP_006454730.1	CE4(241-351)
XP_006459681.1	CE4(34-155)
XP_006464062.1	CE4(38-155)
XP_006455673.1	CE4(40-163)
XP_006455672.1	CE4(41-165)
XP_006457414.1	CE4(50-166)
XP_006463514.1	CE5(20-224)
XP_006457777.1	CE5(25-195)
XP_006457779.1	CE5(25-195)
XP_006457888.1	CE5(25-195)
XP_006457780.1	CE5(26-181)
XP_006461795.1	CE5(30-234)
XP_006462923.1	CE8(37-319)
XP_006462415.1	CE8(55-383)
XP_006461262.1	CE9(11-270)+CE9(338-482)
XP_006455043.1	GH1(10-472)
XP_006459473.1	GH10(23-329)
XP_006454928.1	GH10(74-363)
XP_006459962.1	GH105(108-342)
XP_006460189.1	GH105(47-366)
XP_006456215.1	GH105(50-397)
XP_006463798.1	GH105(54-335)
XP_006457009.1	GH105(99-281)
XP_006461960.1	GH109(9-168)
XP_006457511.1	GH11(47-221)
XP_006457512.1	GH11(48-223)
XP_006455748.1	GH115(33-691)
XP_006455749.1	GH115(40-688)
XP_006456033.1	GH12(102-257)
XP_006463463.1	GH12(93-243)
XP_006456058.1	GH125(84-493)
XP_006453985.1	GH128(103-315)
XP_006460169.1	GH128(123-338)
XP_006458286.1	GH13_1(58-363)
XP_006458091.1	GH13_22(99-499)+GH13_22(1151-1617)
XP_006462015.1	GH13_25(1108-1569)
XP_006456377.1	GH13_32(61-328)
XP_006456385.1	GH13_40(32-397)
XP_006459524.1	GH13_5(64-404)
XP_006456831.1	GH13_8(231-524)
XP_006455267.1	GH146(280-546)
XP_006457663.1	GH15(402-777)
XP_006460867.1	GH15(48-450)+CBM20(482-567)
XP_006455282.1	GH152(24-250)
XP_006455284.1	GH152(24-254)
XP_006455357.1	GH152(25-255)
XP_006463795.1	GH154(16-364)
XP_006461842.1	GH16_1(128-365)
XP_006454577.1	GH16_1(161-403)
XP_006454615.1	GH16_1(161-405)
XP_006457200.1	GH16_1(58-286)
XP_006456982.1	GH16_1(63-295)
XP_006463488.1	GH16_1(65-294)
XP_006456883.1	GH16_1(66-298)
XP_006458818.1	GH16_1(71-299)
XP_006455049.1	GH16_1(71-302)
XP_006456189.1	GH16_1(72-301)
XP_006454361.1	GH16_1(80-312)
XP_006461868.1	GH16_1(97-327)
XP_006463991.1	GH16_10(37-237)
XP_006463217.1	GH16_19(114-284)
XP_006455620.1	GH16_2(122-475)
XP_006456807.1	GH16_2(172-525)
XP_006463416.1	GH16_2(180-534)
XP_006454657.1	GH16_2(232-582)
XP_006462673.1	GH16_2(284-630)
XP_006456280.1	GH16_2(306-686)
XP_006461090.1	GH16_2(79-425)
XP_006457357.1	GH16_23(88-260)
XP_006456469.1	GH16_4(138-424)
XP_006457745.1	GH16_4(196-537)
XP_006460389.1	GH162(26-528)
XP_006459982.1	GH17(118-389)
XP_006457881.1	GH17(51-281)
XP_006459078.1	GH17(52-323)
XP_006455900.1	GH18(168-554)
XP_006461882.1	GH18(2-162)
XP_006459142.1	GH18(30-294)
XP_006455693.1	GH18(30-318)
XP_006454750.1	GH18(35-267)
XP_006460723.1	GH18(42-408)
XP_006454749.1	GH18(45-336)
XP_006463857.1	GH18(46-427)
XP_006456795.1	GH18(53-417)
XP_006456110.1	GH18(57-404)+CBM5(460-499)
XP_006463964.1	GH18(66-425)
XP_006461881.1	GH18(69-295)
XP_006461089.1	GH18(9-351)
XP_006460065.1	GH2(16-704)
XP_006457264.1	GH2(37-798)
XP_006462439.1	GH20(1-307)
XP_006463184.1	GH20(150-477)
XP_006455958.1	GH20(182-498)
XP_006462440.1	GH20(203-521)
XP_006460619.1	GH24(76-217)
XP_006463298.1	GH25(23-202)
XP_006463246.1	GH25(23-207)
XP_006463245.1	GH25(26-210)
XP_006463180.1	GH25(28-211)
XP_006462841.1	GH27(102-366)
XP_006460642.1	GH27(127-383)
XP_006456345.1	GH27(197-451)
XP_006463126.1	GH27(207-462)
XP_006457348.1	GH28(38-347)
XP_006455337.1	GH28(47-279)
XP_006461308.1	GH28(51-389)
XP_006455875.1	GH28(65-346)
XP_006455335.1	GH28(77-406)
XP_006464064.1	GH29(138-492)
XP_006457607.1	GH3(139-362)
XP_006455624.1	GH3(199-396)
XP_006458407.1	GH3(37-250)
XP_006458790.1	GH3(37-251)
XP_006458598.1	GH3(66-273)
XP_006460145.1	GH3(71-321)
XP_006460154.1	GH3(71-321)
XP_006455887.1	GH30_3(53-407)
XP_006463608.1	GH30_3(61-414)
XP_006461323.1	GH30_4(31-468)
XP_006455134.1	GH31(241-737)
XP_006458749.1	GH31(245-755)
XP_006458747.1	GH31(246-756)
XP_006458746.1	GH31(252-750)
XP_006458460.1	GH31(266-700)
XP_006461366.1	GH31(346-803)
XP_006462927.1	GH35(27-352)
XP_006459269.1	GH37(151-725)
XP_006462478.1	GH37(79-524)
XP_006455947.1	GH38(278-535)
XP_006456509.1	GH43_12(23-306)+CBM91(353-548)
XP_006463561.1	GH43_23(87-289)
XP_006462651.1	GH43_5(31-307)
XP_006462652.1	GH43_5(32-306)
XP_006457913.1	GH44(275-710)+GT22(759-1192)
XP_006454944.1	GH47(104-592)
XP_006463333.1	GH47(45-493)
XP_006463334.1	GH47(48-498)
XP_006460028.1	GH47(54-488)
XP_006453938.1	GH47(97-579)
XP_006461788.1	GH47(97-627)
XP_006456604.1	GH5_12(18-581)
XP_006455102.1	GH5_12(58-568)
XP_006461702.1	GH5_15(77-242)
XP_006457110.1	GH5_22(47-340)
XP_006457013.1	GH5_22(47-356)
XP_006458133.1	GH5_30(51-491)
XP_006454003.1	GH5_5(82-365)
XP_006463733.1	GH5_5(89-383)
XP_006459448.1	GH5_5(91-368)
XP_006458579.1	GH5_50(124-404)
XP_006461568.1	GH5_50(84-389)
XP_006461070.1	GH5_7(122-401)
XP_006462958.1	GH5_9(101-391)
XP_006459387.1	GH5_9(118-440)
XP_006457736.1	GH5_9(208-507)
XP_006461428.1	GH5_9(212-518)
XP_006458234.1	GH5_9(333-639)
XP_006454147.1	GH5_9(83-389)
XP_006454146.1	GH5_9(86-393)
XP_006463924.1	GH51(204-647)
XP_006463338.1	GH53(24-349)
XP_006458237.1	GH55(40-775)
XP_006458472.1	GH63(438-651)
XP_006457341.1	GH63(606-1060)
XP_006463825.1	GH7(20-450)+CBM1(475-502)
XP_006461401.1	GH71(1-396)
XP_006462525.1	GH71(14-469)
XP_006455735.1	GH71(27-380)
XP_006454599.1	GH72(21-341)
XP_006454488.1	GH74(80-188)
XP_006462232.1	GH76(175-398)
XP_006461114.1	GH78(68-630)
XP_006460878.1	GH78(68-634)
XP_006459688.1	GH78(69-627)
XP_006455643.1	GH78(69-632)
XP_006459562.1	GH79(41-516)
XP_006458891.1	GH79(42-475)
XP_006459338.1	GH79(46-515)
XP_006455732.1	GH79(87-487)
XP_006455917.1	GH79(92-480)
XP_006455731.1	GH79(92-505)
XP_006457569.1	GH85(72-400)
XP_006458577.1	GH88(61-381)
XP_006460205.1	GH9(50-501)
XP_006459729.1	GH92(275-792)
XP_006460677.1	GH92(284-802)
XP_006457610.1	GH92(294-799)
XP_006457589.1	GH92(306-820)
XP_006457609.1	GH92(318-807)
XP_006456063.1	GH95(30-804)
XP_006458664.1	GT1(196-507)
XP_006454601.1	GT1(889-1305)
XP_006458118.1	GT15(1-247)
XP_006458117.1	GT15(71-341)
XP_006456474.1	GT15(78-347)
XP_006461218.1	GT17(66-355)
XP_006457660.1	GT2(110-289)
XP_006455068.1	GT2(1238-1662)
XP_006456940.1	GT2(1-383)
XP_006460689.1	GT2(205-368)
XP_006460068.1	GT2(206-377)+GT2(353-544)
XP_006460972.1	GT2(429-934)
XP_006461745.1	GT2(46-225)
XP_006457746.1	GT2(497-698)
XP_006456470.1	GT2(498-711)
XP_006457289.1	GT2(52-284)
XP_006453957.1	GT2(668-1187)
XP_006454862.1	GT2(9-189)
XP_006454194.1	GT2(99-258)
XP_006463516.1	GT20(128-598)
XP_006455649.1	GT20(150-665)
XP_006459234.1	GT20(161-466)
XP_006453992.1	GT21(58-323)
XP_006459540.1	GT22(13-421)
XP_006454118.1	GT22(50-526)
XP_006463508.1	GT24(1264-1511)
XP_006454940.1	GT25(177-307)
XP_006457131.1	GT3(16-611)
XP_006460249.1	GT32(81-161)
XP_006454538.1	GT33(28-489)
XP_006464125.1	GT35(145-862)
XP_006461305.1	GT39(63-301)
XP_006461903.1	GT39(70-311)
XP_006460423.1	GT39(71-310)
XP_006463785.1	GT4(208-347)
XP_006459787.1	GT4(321-483)
XP_006458503.1	GT4(496-669)
XP_006458137.1	GT48(625-1394)
XP_006455356.1	GT48(768-1540)
XP_006461230.1	GT49(87-385)
XP_006458050.1	GT50(159-437)
XP_006462571.1	GT57(20-500)
XP_006460000.1	GT57(56-542)
XP_006458537.1	GT58(29-387)
XP_006454714.1	GT59(22-413)
XP_006463780.1	GT61(367-450)
XP_006461707.1	GT66(24-700)
XP_006455140.1	GT69(139-377)
XP_006457136.1	GT69(155-377)
XP_006454071.1	GT8(7-228)
XP_006455077.1	GT90(323-639)
XP_006456003.1	GT90(328-585)
XP_006456005.1	GT90(339-598)
XP_006457984.1	PL1_2(71-246)
XP_006457584.1	PL1_7(73-251)
XP_006458622.1	PL14_4(58-276)
XP_006460565.1	PL14_4(65-286)
XP_006455626.1	PL14_4(76-295)
XP_006461097.1	PL14_5(77-284)
XP_006463823.1	PL26(7-705)
XP_006456476.1	PL3_2(44-238)
XP_006454665.1	PL35(528-711)
XP_006455104.1	PL38(74-365)
XP_006462677.1	PL4_1(20-519)
XP_006462824.1	PL42(26-311)
XP_006454372.1	PL8_4(400-644)

## Sheet: Armillaria mellea ELDO17
jgi|Armmel1|1140657|gm1.11563_g	AA1(79-653)
jgi|Armmel1|923908|e_gw1.2.1633.1	AA1_1(10-235)
jgi|Armmel1|1018723|fgenesh1_kg.1_#_7628_#_TRINITY_DN8488_c2_g3_i6	AA1_1(32-337)
jgi|Armmel1|929858|e_gw1.5.1510.1	AA1_1(32-337)
jgi|Armmel1|640271|CE640270_2651	AA1_1(32-338)
jgi|Armmel1|1125658|estExt_fgenesh1_pg.C_170041	AA1_1(34-328)
jgi|Armmel1|629170|CE629169_368	AA1_1(34-344)
jgi|Armmel1|689687|CE689686_200	AA1_1(34-348)
jgi|Armmel1|1138479|gm1.9385_g	AA1_1(35-212)+AA1(204-453)
jgi|Armmel1|1034403|fgenesh1_kg.3_#_5018_#_TRINITY_DN3029_c0_g2_i1	AA1_1(35-334)
jgi|Armmel1|1176960|MIX24971_117_13	AA1_1(36-295)
jgi|Armmel1|926117|e_gw1.3.2114.1	AA1_1(37-336)
jgi|Armmel1|1112381|estExt_fgenesh1_pm.C_60286	AA1_1(39-336)
jgi|Armmel1|1125473|estExt_fgenesh1_pg.C_150060	AA1_1(39-338)
jgi|Armmel1|1157291|MIX5302_163_37	AA1_1(39-345)
jgi|Armmel1|938241|e_gw1.15.147.1	AA1_1(39-358)
jgi|Armmel1|1040376|fgenesh1_kg.4_#_3107_#_TRINITY_DN3043_c0_g1_i2	AA1_1(48-362)
jgi|Armmel1|133241|CE133240_160	AA1_1(49-363)
jgi|Armmel1|1017614|fgenesh1_kg.1_#_6519_#_TRINITY_DN8338_c0_g1_i11	AA1_1(51-343)
jgi|Armmel1|423767|CE423766_425	AA1_1(71-384)
jgi|Armmel1|1143917|gm1.14823_g	AA1_1(80-380)
jgi|Armmel1|1038372|fgenesh1_kg.4_#_1103_#_TRINITY_DN12141_c0_g1_i1	AA1_2(40-400)
jgi|Armmel1|1105380|fgenesh1_pm.10_#_237	AA1_2(41-391)
jgi|Armmel1|1030705|fgenesh1_kg.3_#_1320_#_TRINITY_DN3041_c0_g2_i1	AA14(18-279)
jgi|Armmel1|936667|e_gw1.11.328.1	AA14(18-280)
jgi|Armmel1|1141040|gm1.11946_g	AA14(18-287)
jgi|Armmel1|1030667|fgenesh1_kg.3_#_1282_#_TRINITY_DN2814_c0_g1_i1	AA14(24-289)
jgi|Armmel1|763696|CE763695_119	AA16(19-185)
jgi|Armmel1|1101799|fgenesh1_pm.3_#_429	AA16(22-165)
jgi|Armmel1|3685|CE3684_191	AA2(43-304)
jgi|Armmel1|1175228|MIX23239_62_25	AA2(45-178)
jgi|Armmel1|1105893|fgenesh1_pm.14_#_25	AA2(45-281)
jgi|Armmel1|1122478|estExt_fgenesh1_pg.C_6_t20194	AA2(45-294)
jgi|Armmel1|1145474|gm1.16380_g	AA2(45-298)
jgi|Armmel1|1125730|estExt_fgenesh1_pg.C_180036	AA2(45-299)
jgi|Armmel1|1133341|gm1.4247_g	AA2(45-310)
jgi|Armmel1|1101343|fgenesh1_pm.2_#_775	AA2(56-259)
jgi|Armmel1|1210339|MIX58350_6_22	AA2(59-192)
jgi|Armmel1|309211|CE309210_387	AA2(59-312)
jgi|Armmel1|1023737|fgenesh1_kg.2_#_1263_#_TRINITY_DN9147_c0_g3_i2	AA2(97-340)
jgi|Armmel1|1100033|fgenesh1_pm.1_#_1030	AA3(64-582)
jgi|Armmel1|1161866|MIX9877_668_69	AA3_1(36-579)
jgi|Armmel1|933025|e_gw1.7.910.1	AA3_1(5-517)
jgi|Armmel1|1225783|estExt_Genemark1.C_7_t20398	AA3_2(12-574)
jgi|Armmel1|1056507|fgenesh1_kg.7_#_2171_#_TRINITY_DN8395_c0_g1_i20	AA3_2(13-592)
jgi|Armmel1|978899|estExt_Genewise1Plus.C_4_t20310	AA3_2(13-596)
jgi|Armmel1|1100733|fgenesh1_pm.2_#_165	AA3_2(13-604)
jgi|Armmel1|1133235|gm1.4141_g	AA3_2(13-612)
jgi|Armmel1|1099214|fgenesh1_pm.1_#_211	AA3_2(15-569)
jgi|Armmel1|494360|CE494359_8018	AA3_2(15-606)
jgi|Armmel1|1004706|fgenesh1_pg.10_#_323	AA3_2(16-375)
jgi|Armmel1|1133322|gm1.4228_g	AA3_2(18-562)
jgi|Armmel1|1137071|gm1.7977_g	AA3_2(25-367)
jgi|Armmel1|1105124|fgenesh1_pm.9_#_180	AA3_2(27-559)
jgi|Armmel1|1176315|MIX24326_136_18	AA3_2(27-575)
jgi|Armmel1|1028656|fgenesh1_kg.2_#_6182_#_TRINITY_DN9341_c1_g8_i1	AA3_2(27-580)
jgi|Armmel1|997596|fgenesh1_pg.2_#_1110	AA3_2(27-600)
jgi|Armmel1|997603|fgenesh1_pg.2_#_1117	AA3_2(28-562)
jgi|Armmel1|923646|e_gw1.2.2350.1	AA3_2(28-583)
jgi|Armmel1|1040436|fgenesh1_kg.4_#_3167_#_TRINITY_DN6496_c0_g1_i3	AA3_2(29-575)
jgi|Armmel1|1002348|fgenesh1_pg.6_#_763	AA3_2(29-591)
jgi|Armmel1|1144418|gm1.15324_g	AA3_2(29-595)
jgi|Armmel1|1170448|MIX18459_14_17	AA3_2(30-542)
jgi|Armmel1|1037587|fgenesh1_kg.4_#_318_#_TRINITY_DN7710_c0_g1_i3	AA3_2(30-581)
jgi|Armmel1|318135|CE318134_14650	AA3_2(30-583)
jgi|Armmel1|240668|CE240667_231	AA3_2(30-584)
jgi|Armmel1|1106055|fgenesh1_pm.17_#_30	AA3_2(30-585)
jgi|Armmel1|240507|CE240506_238	AA3_2(31-344)
jgi|Armmel1|240680|CE240679_2600	AA3_2(31-584)
jgi|Armmel1|241588|CE241587_489	AA3_2(31-587)
jgi|Armmel1|936398|e_gw1.10.313.1	AA3_2(31-590)
jgi|Armmel1|137448|CE137447_510	AA3_2(32-590)
jgi|Armmel1|1200056|MIX48067_49141_87	AA3_2(32-614)
jgi|Armmel1|1101707|fgenesh1_pm.3_#_337	AA3_2(33-593)
jgi|Armmel1|938533|e_gw1.17.78.1	AA3_2(33-623)
jgi|Armmel1|1037081|fgenesh1_kg.3_#_7696_#_TRINITY_DN943_c0_g2_i1	AA3_2(34-594)
jgi|Armmel1|1027100|fgenesh1_kg.2_#_4626_#_TRINITY_DN7761_c0_g2_i4	AA3_2(34-595)
jgi|Armmel1|936004|e_gw1.10.1164.1	AA3_2(37-604)
jgi|Armmel1|1000337|fgenesh1_pg.5_#_64	AA3_2(38-587)
jgi|Armmel1|507094|CE507093_162	AA3_2(38-594)
jgi|Armmel1|1133373|gm1.4279_g	AA3_2(39-605)
jgi|Armmel1|1184425|MIX32436_40044_41	AA3_2(40-632)
jgi|Armmel1|1145415|gm1.16321_g	AA3_2(45-315)+AA3_2(316-603)
jgi|Armmel1|932563|e_gw1.7.1961.1	AA3_2(46-613)
jgi|Armmel1|1192062|MIX40073_62_13	AA3_2(47-613)
jgi|Armmel1|1185241|MIX33252_64_20	AA3_2(55-608)
jgi|Armmel1|1136815|gm1.7721_g	AA3_2(6-590)
jgi|Armmel1|928702|e_gw1.4.1884.1	AA3_2(7-425)
jgi|Armmel1|494248|CE494247_1441	AA3_2(88-635)
jgi|Armmel1|926331|e_gw1.3.602.1	AA3_3(3-615)
jgi|Armmel1|1224141|estExt_Genemark1.C_5_t30148	AA3_3(5-607)
jgi|Armmel1|1134752|gm1.5658_g	AA3_3(69-621)
jgi|Armmel1|1052760|fgenesh1_kg.6_#_2288_#_TRINITY_DN5303_c0_g1_i2	AA3_3(9-604)
jgi|Armmel1|1134771|gm1.5677_g	AA3_3(9-604)
jgi|Armmel1|640867|CE640866_35862	AA3_3(9-604)
jgi|Armmel1|1166083|MIX14094_36_20	AA3_4(35-282)+AA3_4(307-531)
jgi|Armmel1|1170955|MIX18966_27_62	AA3_4(42-568)
jgi|Armmel1|921183|e_gw1.1.2351.1	AA4(79-304)
jgi|Armmel1|1103963|fgenesh1_pm.6_#_302	AA5(465-989)
jgi|Armmel1|1066766|fgenesh1_kg.10_#_1676_#_TRINITY_DN4859_c0_g1_i1	AA5_1(20-599)
jgi|Armmel1|919065|e_gw1.1.3873.1	AA5_1(209-745)
jgi|Armmel1|1222435|estExt_Genemark1.C_4_t20021	AA5_1(33-590)
jgi|Armmel1|1039097|fgenesh1_kg.4_#_1828_#_TRINITY_DN8994_c0_g1_i8	AA5_1(34-572)
jgi|Armmel1|1132494|gm1.3400_g	AA5_1(40-592)
jgi|Armmel1|1157289|MIX5300_67_91	AA6(4-199)
jgi|Armmel1|1110760|estExt_fgenesh1_pm.C_4_t10010	AA6(45-230)
jgi|Armmel1|926826|e_gw1.3.1382.1	AA6(48-243)
jgi|Armmel1|1044980|fgenesh1_kg.5_#_1734_#_TRINITY_DN4490_c0_g1_i4	AA7(103-301)
jgi|Armmel1|1227139|estExt_Genemark1.C_10_t10353	AA7(114-296)
jgi|Armmel1|1065620|fgenesh1_kg.10_#_530_#_TRINITY_DN9521_c0_g1_i6	AA7(117-308)
jgi|Armmel1|589909|CE589908_22651	AA7(118-562)
jgi|Armmel1|1102742|fgenesh1_pm.5_#_2	AA7(119-276)
jgi|Armmel1|1123363|estExt_fgenesh1_pg.C_8_t10153	AA7(124-549)
jgi|Armmel1|1068340|fgenesh1_kg.11_#_514_#_TRINITY_DN7204_c0_g1_i2	AA7(125-325)
jgi|Armmel1|1068605|fgenesh1_kg.11_#_779_#_TRINITY_DN8329_c0_g2_i8	AA7(126-302)
jgi|Armmel1|1229817|estExt_Genemark1.C_670018	AA7(166-350)
jgi|Armmel1|1222137|estExt_Genemark1.C_4_t10081	AA7(166-351)
jgi|Armmel1|1222131|estExt_Genemark1.C_4_t10012	AA7(166-352)
jgi|Armmel1|1070625|fgenesh1_kg.12_#_689_#_TRINITY_DN8194_c0_g1_i2	AA7(2-193)
jgi|Armmel1|1139221|gm1.10127_g	AA7(32-231)
jgi|Armmel1|1045719|fgenesh1_kg.5_#_2473_#_TRINITY_DN2913_c0_g1_i2	AA7(45-259)
jgi|Armmel1|930281|e_gw1.5.1067.1	AA7(47-271)
jgi|Armmel1|558923|CE558922_2021	AA7(49-495)
jgi|Armmel1|49755|CE49754_584	AA7(50-259)
jgi|Armmel1|923368|e_gw1.2.1767.1	AA7(57-261)
jgi|Armmel1|1170401|MIX18412_2149_32	AA7(61-254)
jgi|Armmel1|1170383|MIX18394_95_91	AA7(61-262)
jgi|Armmel1|1125673|estExt_fgenesh1_pg.C_170060	AA7(61-264)
jgi|Armmel1|1145341|gm1.16247_g	AA7(61-460)
jgi|Armmel1|1114278|estExt_fgenesh1_pm.C_170027	AA7(62-259)
jgi|Armmel1|273761|CE273760_110	AA7(79-263)
jgi|Armmel1|196027|CE196026_938	AA8(28-206)
jgi|Armmel1|1105302|fgenesh1_pm.10_#_159	AA8(32-207)+AA3_1(227-763)
jgi|Armmel1|1172958|MIX20969_146_66	AA9(10-224)
jgi|Armmel1|135777|CE135776_1061	AA9(10-226)
jgi|Armmel1|1228452|estExt_Genemark1.C_150116	AA9(11-206)
jgi|Armmel1|1207698|MIX55709_9_23	AA9(11-236)
jgi|Armmel1|1101919|fgenesh1_pm.3_#_549	AA9(12-283)
jgi|Armmel1|1102474|fgenesh1_pm.4_#_329	AA9(13-219)
jgi|Armmel1|1141427|gm1.12333_g	AA9(5-151)
jgi|Armmel1|930755|e_gw1.5.2536.1	AA9(5-224)
jgi|Armmel1|513487|CE513486_1531	AA9(6-220)
jgi|Armmel1|1110710|estExt_fgenesh1_pm.C_3_t20226	AA9(7-227)
jgi|Armmel1|987708|estExt_Genewise1Plus.C_150151	AA9(7-235)
jgi|Armmel1|1006250|fgenesh1_pg.15_#_109	AA9(8-203)
jgi|Armmel1|1067647|fgenesh1_kg.10_#_2557_#_TRINITY_DN8078_c0_g2_i1	AA9(8-223)
jgi|Armmel1|933809|e_gw1.7.1945.1	AA9(9-221)
jgi|Armmel1|135719|CE135718_7097	AA9(9-223)
jgi|Armmel1|1023957|fgenesh1_kg.2_#_1483_#_TRINITY_DN3754_c0_g1_i1	AA9(9-231)
jgi|Armmel1|427034|CE427033_12572	CBM13(34-155)
jgi|Armmel1|987255|estExt_Genewise1Plus.C_130019	CBM21(239-365)
jgi|Armmel1|1163802|MIX11813_3199_92	CBM21(349-450)
jgi|Armmel1|184171|CE184170_781	CBM67(100-250)+CBM67(322-423)
jgi|Armmel1|1070425|fgenesh1_kg.12_#_489_#_TRINITY_DN9175_c0_g1_i3	CBM67(110-253)
jgi|Armmel1|183405|CE183404_164	CBM67(148-297)+CBM67(312-460)
jgi|Armmel1|1013028|fgenesh1_kg.1_#_1933_#_TRINITY_DN6805_c1_g1_i2	CBM67(53-203)+CBM67(217-365)
jgi|Armmel1|1202473|MIX50484_5_31	CBM67(54-198)+CBM67(199-348)
jgi|Armmel1|1129603|gm1.509_g	CBM67(54-204)
jgi|Armmel1|1144089|gm1.14995_g	CBM67(55-188)+CBM67(210-354)
jgi|Armmel1|1194608|MIX42619_159_33	CBM67(55-207)
jgi|Armmel1|955434|estExt_Genewise1.C_4_t40043	CBM67(56-202)+CBM67(217-372)
jgi|Armmel1|185159|CE185158_196	CBM67(56-212)+CBM67(227-369)
jgi|Armmel1|478913|CE478912_196	CBM67(56-212)+CBM67(227-369)
jgi|Armmel1|1203653|MIX51664_2_24	CBM67(60-161)
jgi|Armmel1|1165440|MIX13451_4_26	CBM67(69-219)+CBM67(234-375)
jgi|Armmel1|937225|e_gw1.12.144.1	CBM67(9-152)
jgi|Armmel1|1064301|fgenesh1_kg.9_#_1508_#_TRINITY_DN7769_c0_g2_i3	CE1(104-291)
jgi|Armmel1|948732|estExt_Genewise1.C_1_t60476	CE1(34-286)
jgi|Armmel1|110372|CE110371_285	CE12(20-231)
jgi|Armmel1|110380|CE110379_1089	CE12(20-233)
jgi|Armmel1|1033093|fgenesh1_kg.3_#_3708_#_TRINITY_DN7515_c1_g2_i2	CE12(29-227)
jgi|Armmel1|1119295|estExt_fgenesh1_pg.C_3_t20100	CE12(32-206)
jgi|Armmel1|1104901|fgenesh1_pm.8_#_333	CE15(32-326)
jgi|Armmel1|604829|CE604828_1849	CE15(36-356)
jgi|Armmel1|1225122|estExt_Genemark1.C_7_t10030	CE15(36-357)
jgi|Armmel1|1129837|gm1.743_g	CE16(20-277)
jgi|Armmel1|1133753|gm1.4659_g	CE16(21-167)+CE16(195-312)
jgi|Armmel1|1118737|estExt_fgenesh1_pg.C_2_t30236	CE16(21-278)
jgi|Armmel1|1228344|estExt_Genemark1.C_140144	CE16(21-287)
jgi|Armmel1|931023|e_gw1.5.1538.1	CE16(26-293)
jgi|Armmel1|111968|CE111967_852	CE16(29-308)
jgi|Armmel1|1131833|gm1.2739_g	CE16(35-151)
jgi|Armmel1|1061332|fgenesh1_kg.8_#_2460_#_TRINITY_DN5114_c0_g1_i2	CE16(41-313)
jgi|Armmel1|1025971|fgenesh1_kg.2_#_3497_#_TRINITY_DN3363_c0_g1_i1	CE16(97-342)
jgi|Armmel1|1025973|fgenesh1_kg.2_#_3499_#_TRINITY_DN2818_c0_g1_i1	CE16(99-344)
jgi|Armmel1|448470|CE448469_28814	CE17(140-288)
jgi|Armmel1|1103691|fgenesh1_pm.6_#_30	CE2(148-345)
jgi|Armmel1|931832|e_gw1.6.631.1	CE4(102-214)
jgi|Armmel1|1027687|fgenesh1_kg.2_#_5213_#_TRINITY_DN7672_c0_g1_i4	CE4(138-251)
jgi|Armmel1|1137753|gm1.8659_g	CE4(142-256)
jgi|Armmel1|959760|estExt_Genewise1.C_7_t30151	CE4(207-317)
jgi|Armmel1|930797|e_gw1.5.1371.1	CE4(218-335)
jgi|Armmel1|418374|CE418373_7232	CE4(31-148)
jgi|Armmel1|1034259|fgenesh1_kg.3_#_4874_#_TRINITY_DN7255_c0_g3_i1	CE4(34-153)
jgi|Armmel1|1163998|MIX12009_12_90	CE4(34-153)
jgi|Armmel1|1168576|MIX16587_46_97	CE4(34-156)
jgi|Armmel1|1228795|estExt_Genemark1.C_180145	CE4(35-154)
jgi|Armmel1|165440|CE165439_240	CE4(35-154)
jgi|Armmel1|1195783|MIX43794_87_34	CE4(45-149)
jgi|Armmel1|1034152|fgenesh1_kg.3_#_4767_#_TRINITY_DN4381_c0_g1_i2	CE4(51-163)
jgi|Armmel1|1004764|fgenesh1_pg.10_#_381	CE8(28-273)
jgi|Armmel1|1219870|estExt_Genemark1.C_2_t10332	CE8(30-289)
jgi|Armmel1|986051|estExt_Genewise1Plus.C_10_t20097	CE8(30-297)
jgi|Armmel1|974543|estExt_Genewise1Plus.C_2_t20025	CE8(32-298)
jgi|Armmel1|1106127|fgenesh1_pm.19_#_3	CE8(42-307)
jgi|Armmel1|336770|CE336769_119	CE8(42-323)
jgi|Armmel1|937929|e_gw1.14.82.1	CE8(43-333)
jgi|Armmel1|127328|CE127327_77	CE8(49-324)
jgi|Armmel1|935645|e_gw1.10.365.1	CE8(49-328)
jgi|Armmel1|1012075|fgenesh1_kg.1_#_980_#_TRINITY_DN4354_c0_g1_i2	CE8(67-391)
jgi|Armmel1|1103178|fgenesh1_pm.5_#_438	CE9(10-466)
jgi|Armmel1|128994|CE128993_447	GH1(119-588)
jgi|Armmel1|936124|e_gw1.10.1065.1	GH1(119-592)
jgi|Armmel1|935764|e_gw1.10.821.1	GH1(121-587)
jgi|Armmel1|1065894|fgenesh1_kg.10_#_804_#_TRINITY_DN6969_c1_g1_i2	GH1(122-569)
jgi|Armmel1|129652|CE129651_2265	GH1(127-599)
jgi|Armmel1|1065890|fgenesh1_kg.10_#_800_#_TRINITY_DN9788_c0_g1_i7	GH1(144-615)
jgi|Armmel1|1227058|estExt_Genemark1.C_10_t10241	GH1(169-560)
jgi|Armmel1|1074720|fgenesh1_kg.17_#_158_#_TRINITY_DN7115_c0_g1_i1	GH1(8-473)
jgi|Armmel1|892|CE891_201	GH10(26-319)
jgi|Armmel1|1134593|gm1.5499_g	GH10(50-363)
jgi|Armmel1|1101257|fgenesh1_pm.2_#_689	GH10(51-357)
jgi|Armmel1|1217451|estExt_Genemark1.C_1_t10002	GH10(5-142)
jgi|Armmel1|1143956|gm1.14862_g	GH10(78-196)+GH10(233-405)
jgi|Armmel1|1227536|estExt_Genemark1.C_11_t10114	GH10(94-382)
jgi|Armmel1|978848|estExt_Genewise1Plus.C_4_t20256	GH105(112-377)
jgi|Armmel1|591231|CE591230_2647	GH105(124-355)
jgi|Armmel1|1050899|fgenesh1_kg.6_#_427_#_TRINITY_DN9319_c0_g1_i11	GH105(34-226)
jgi|Armmel1|1046009|fgenesh1_kg.5_#_2763_#_TRINITY_DN12234_c0_g1_i1	GH105(47-366)
jgi|Armmel1|134135|CE134134_225	GH105(52-396)
jgi|Armmel1|1057283|fgenesh1_kg.7_#_2947_#_TRINITY_DN5588_c0_g1_i3	GH109(10-168)
jgi|Armmel1|571936|CE571935_12498	GH109(40-198)
jgi|Armmel1|1113488|estExt_fgenesh1_pm.C_100048	GH11(41-218)
jgi|Armmel1|961645|estExt_Genewise1.C_10_t10199	GH11(41-218)
jgi|Armmel1|1050692|fgenesh1_kg.6_#_220_#_TRINITY_DN9092_c0_g1_i2	GH115(32-657)
jgi|Armmel1|1050672|fgenesh1_kg.6_#_200_#_TRINITY_DN9092_c0_g1_i2	GH115(32-666)
jgi|Armmel1|1066261|fgenesh1_kg.10_#_1171_#_TRINITY_DN4134_c0_g1_i1	GH12(101-254)
jgi|Armmel1|134129|CE134128_383	GH12(101-254)
jgi|Armmel1|1105574|fgenesh1_pm.11_#_134	GH12(106-210)
jgi|Armmel1|1027259|fgenesh1_kg.2_#_4785_#_TRINITY_DN648_c0_g1_i1	GH12(90-239)
jgi|Armmel1|1048543|fgenesh1_kg.5_#_5297_#_TRINITY_DN6122_c0_g2_i1	GH125(77-486)
jgi|Armmel1|1066573|fgenesh1_kg.10_#_1483_#_TRINITY_DN8690_c0_g1_i4	GH127(310-535)
jgi|Armmel1|1047910|fgenesh1_kg.5_#_4664_#_TRINITY_DN5214_c0_g1_i3	GH128(141-357)
jgi|Armmel1|267904|CE267903_135	GH128(20-177)
jgi|Armmel1|1135179|gm1.6085_g	GH128(37-248)
jgi|Armmel1|123461|CE123460_2237	GH128(37-264)
jgi|Armmel1|234073|CE234072_85	GH128(37-264)
jgi|Armmel1|1228602|estExt_Genemark1.C_160193	GH128(37-265)
jgi|Armmel1|740300|CE740299_37022	GH128(41-249)
jgi|Armmel1|1108644|estExt_fgenesh1_pm.C_1_t20310	GH13_1(56-367)
jgi|Armmel1|1062208|fgenesh1_kg.8_#_3336_#_TRINITY_DN3351_c0_g1_i2	GH13_1(57-368)
jgi|Armmel1|1015263|fgenesh1_kg.1_#_4168_#_TRINITY_DN5220_c0_g1_i4	GH13_1(57-370)
jgi|Armmel1|1218346|estExt_Genemark1.C_1_t30261	GH13_1(58-363)
jgi|Armmel1|932162|e_gw1.6.16.1	GH13_1(59-363)
jgi|Armmel1|1013950|fgenesh1_kg.1_#_2855_#_TRINITY_DN5138_c0_g1_i4	GH13_22(99-499)+GH13_22(1151-1588)
jgi|Armmel1|1056816|fgenesh1_kg.7_#_2480_#_TRINITY_DN4180_c0_g1_i1	GH13_25(1129-1583)
jgi|Armmel1|1108630|estExt_fgenesh1_pm.C_1_t20296	GH13_32(119-386)+CBM20(533-620)
jgi|Armmel1|972206|estExt_Genewise1Plus.C_1_t50176	GH13_32(55-324)+CBM20(482-569)
jgi|Armmel1|1044024|fgenesh1_kg.5_#_778_#_TRINITY_DN7541_c0_g1_i1	GH13_40(56-418)
jgi|Armmel1|954235|estExt_Genewise1.C_4_t10178	GH13_5(36-376)
jgi|Armmel1|218235|CE218234_5451	GH13_5(59-396)
jgi|Armmel1|925703|e_gw1.3.880.1	GH13_5(59-402)
jgi|Armmel1|1045225|fgenesh1_kg.5_#_1979_#_TRINITY_DN2344_c0_g1_i1	GH13_8(231-524)
jgi|Armmel1|937491|e_gw1.12.334.1	GH131(19-282)
jgi|Armmel1|1141538|gm1.12444_g	GH131(22-251)
jgi|Armmel1|497873|CE497872_164	GH135(22-248)
jgi|Armmel1|1101191|fgenesh1_pm.2_#_623	GH15(165-401)+CBM20(448-516)
jgi|Armmel1|1070546|fgenesh1_kg.12_#_610_#_TRINITY_DN5552_c0_g2_i4	GH15(286-661)
jgi|Armmel1|1060847|fgenesh1_kg.8_#_1975_#_TRINITY_DN8318_c0_g1_i2	GH15(43-447)+CBM20(484-570)
jgi|Armmel1|1060880|fgenesh1_kg.8_#_2008_#_TRINITY_DN8318_c0_g2_i3	GH15(43-448)+CBM20(480-566)
jgi|Armmel1|426252|CE426251_788	GH152(24-254)
jgi|Armmel1|678966|CE678965_103	GH152(26-254)
jgi|Armmel1|934623|e_gw1.8.632.1	GH152(27-175)
jgi|Armmel1|266307|CE266306_1597	GH152(37-264)
jgi|Armmel1|716423|CE716422_56	GH152(40-173)
jgi|Armmel1|1130165|gm1.1071_g	GH154(17-366)
jgi|Armmel1|90935|CE90934_7916	GH16_1(139-372)
jgi|Armmel1|1099069|fgenesh1_pm.1_#_66	GH16_1(150-386)
jgi|Armmel1|1040721|fgenesh1_kg.4_#_3452_#_TRINITY_DN8328_c0_g1_i2	GH16_1(152-395)
jgi|Armmel1|1021703|fgenesh1_kg.1_#_10608_#_TRINITY_DN8328_c0_g1_i2	GH16_1(156-399)
jgi|Armmel1|1129317|gm1.223_g	GH16_1(259-489)
jgi|Armmel1|1137136|gm1.8042_g	GH16_1(56-294)
jgi|Armmel1|924037|e_gw1.2.669.1	GH16_1(60-299)
jgi|Armmel1|1043586|fgenesh1_kg.5_#_340_#_TRINITY_DN8922_c0_g2_i2	GH16_1(60-300)
jgi|Armmel1|548211|CE548210_4678	GH16_1(60-300)
jgi|Armmel1|190086|CE190085_9901	GH16_1(61-293)
jgi|Armmel1|1039208|fgenesh1_kg.4_#_1939_#_TRINITY_DN8905_c0_g1_i3	GH16_1(61-295)
jgi|Armmel1|672102|CE672101_320	GH16_1(61-295)
jgi|Armmel1|1041203|fgenesh1_kg.4_#_3934_#_TRINITY_DN4270_c0_g1_i1	GH16_1(64-297)
jgi|Armmel1|672014|CE672013_71	GH16_1(64-297)
jgi|Armmel1|1056548|fgenesh1_kg.7_#_2212_#_TRINITY_DN2840_c0_g1_i1	GH16_1(66-304)
jgi|Armmel1|1039359|fgenesh1_kg.4_#_2090_#_TRINITY_DN6061_c0_g3_i1	GH16_1(67-239)
jgi|Armmel1|676723|CE676722_600	GH16_1(7-239)
jgi|Armmel1|202051|CE202050_9865	GH16_1(79-313)
jgi|Armmel1|1144506|gm1.15412_g	GH16_1(8-185)
jgi|Armmel1|1056382|fgenesh1_kg.7_#_2046_#_TRINITY_DN3250_c0_g1_i1	GH16_1(85-314)
jgi|Armmel1|497155|CE497154_408	GH16_10(87-287)
jgi|Armmel1|933514|e_gw1.7.2.1	GH16_19(80-234)
jgi|Armmel1|697640|CE697639_281	GH16_19(82-231)
jgi|Armmel1|929071|e_gw1.5.2146.1	GH16_2(151-497)
jgi|Armmel1|49774|CE49773_5580	GH16_2(173-552)
jgi|Armmel1|1024511|fgenesh1_kg.2_#_2037_#_TRINITY_DN5320_c0_g1_i2	GH16_2(174-524)
jgi|Armmel1|1011740|fgenesh1_kg.1_#_645_#_TRINITY_DN5817_c0_g1_i7	GH16_2(178-528)
jgi|Armmel1|1045839|fgenesh1_kg.5_#_2593_#_TRINITY_DN8689_c3_g1_i16	GH16_2(180-518)
jgi|Armmel1|974285|estExt_Genewise1Plus.C_2_t10242	GH16_2(187-533)
jgi|Armmel1|1140231|gm1.11137_g	GH16_2(194-544)
jgi|Armmel1|1131270|gm1.2176_g	GH16_2(209-557)
jgi|Armmel1|744539|CE744538_55299	GH16_2(233-579)
jgi|Armmel1|308743|CE308742_376	GH16_2(242-585)
jgi|Armmel1|1114381|estExt_fgenesh1_pm.C_230011	GH16_23(92-262)
jgi|Armmel1|1104251|fgenesh1_pm.7_#_256	GH16_4(244-555)
jgi|Armmel1|1002187|fgenesh1_pg.6_#_602	GH16_4(357-610)
jgi|Armmel1|927733|e_gw1.4.837.1	GH16_4(93-446)
jgi|Armmel1|1112148|estExt_fgenesh1_pm.C_60028	GH18(137-498)
jgi|Armmel1|1001013|fgenesh1_pg.5_#_740	GH18(185-622)
jgi|Armmel1|929077|e_gw1.5.2021.1	GH18(2-354)
jgi|Armmel1|1158920|MIX6931_1606_36	GH18(25-336)
jgi|Armmel1|1044798|fgenesh1_kg.5_#_1552_#_TRINITY_DN9593_c1_g1_i1	GH18(25-399)
jgi|Armmel1|736856|CE736855_342	GH18(29-400)
jgi|Armmel1|1134355|gm1.5261_g	GH18(32-389)
jgi|Armmel1|1109519|estExt_fgenesh1_pm.C_2_t10211	GH18(5-331)
jgi|Armmel1|1071380|fgenesh1_kg.12_#_1444_#_TRINITY_DN7417_c0_g2_i3	GH18(56-381)
jgi|Armmel1|1182018|MIX30029_3353_31	GH18(56-405)
jgi|Armmel1|984297|estExt_Genewise1Plus.C_8_t10197	GH18(61-297)
jgi|Armmel1|978492|estExt_Genewise1Plus.C_4_t10346	GH18(68-433)
jgi|Armmel1|688763|CE688762_65	GH18(73-306)
jgi|Armmel1|1122986|estExt_fgenesh1_pg.C_7_t20076	GH18(90-311)
jgi|Armmel1|570758|CE570757_2965	GH2(10-702)
jgi|Armmel1|1062980|fgenesh1_kg.9_#_187_#_TRINITY_DN4997_c0_g1_i1	GH2(35-830)
jgi|Armmel1|1071361|fgenesh1_kg.12_#_1425_#_TRINITY_DN9760_c0_g2_i5	GH20(167-506)
jgi|Armmel1|1071137|fgenesh1_kg.12_#_1201_#_TRINITY_DN2324_c0_g3_i2	GH20(168-506)
jgi|Armmel1|927385|e_gw1.4.2182.1	GH25(31-218)
jgi|Armmel1|503431|CE503430_2845	GH27(123-352)
jgi|Armmel1|1025129|fgenesh1_kg.2_#_2655_#_TRINITY_DN3083_c0_g1_i1	GH27(138-394)
jgi|Armmel1|1022042|fgenesh1_kg.1_#_10947_#_TRINITY_DN5982_c1_g1_i1	GH27(144-398)
jgi|Armmel1|1181267|MIX29278_106_37	GH27(145-401)
jgi|Armmel1|729322|CE729321_832	GH27(148-392)
jgi|Armmel1|1141294|gm1.12200_g	GH27(158-402)
jgi|Armmel1|1184640|MIX32651_196_35	GH28(40-208)
jgi|Armmel1|1104982|fgenesh1_pm.9_#_38	GH28(41-358)
jgi|Armmel1|1139886|gm1.10792_g	GH28(44-348)
jgi|Armmel1|1054923|fgenesh1_kg.7_#_587_#_TRINITY_DN9498_c0_g1_i6	GH28(44-349)
jgi|Armmel1|1139894|gm1.10800_g	GH28(44-349)
jgi|Armmel1|1139917|gm1.10823_g	GH28(44-349)
jgi|Armmel1|1139920|gm1.10826_g	GH28(44-349)
jgi|Armmel1|665966|CE665965_179	GH28(44-349)
jgi|Armmel1|1131153|gm1.2059_g	GH28(46-350)
jgi|Armmel1|1228113|estExt_Genemark1.C_130086	GH28(48-344)
jgi|Armmel1|22195|CE22194_385	GH28(51-355)
jgi|Armmel1|1034506|fgenesh1_kg.3_#_5121_#_TRINITY_DN9535_c1_g1_i2	GH28(51-406)
jgi|Armmel1|433063|CE433062_800	GH28(5-313)
jgi|Armmel1|1109482|estExt_fgenesh1_pm.C_2_t10172	GH28(53-398)
jgi|Armmel1|1139922|gm1.10828_g	GH28(61-366)
jgi|Armmel1|1111648|estExt_fgenesh1_pm.C_5_t10401	GH28(62-372)
jgi|Armmel1|1200718|MIX48729_825_59	GH28(77-360)
jgi|Armmel1|1102569|fgenesh1_pm.4_#_424	GH29(152-449)
jgi|Armmel1|1101335|fgenesh1_pm.2_#_767	GH29(157-481)
jgi|Armmel1|1028791|fgenesh1_kg.2_#_6317_#_TRINITY_DN4578_c0_g1_i2	GH29(341-688)
jgi|Armmel1|222751|CE222750_2123	GH3(123-326)
jgi|Armmel1|100474|CE100473_1622	GH3(149-354)
jgi|Armmel1|1068368|fgenesh1_kg.11_#_542_#_TRINITY_DN3863_c0_g1_i1	GH3(214-416)
jgi|Armmel1|1044790|fgenesh1_kg.5_#_1544_#_TRINITY_DN2553_c0_g1_i1	GH3(31-244)
jgi|Armmel1|1015325|fgenesh1_kg.1_#_4230_#_TRINITY_DN8244_c0_g1_i15	GH3(36-249)
jgi|Armmel1|1191366|MIX39377_2159_64	GH3(37-236)
jgi|Armmel1|1102412|fgenesh1_pm.4_#_267	GH3(41-248)
jgi|Armmel1|1103882|fgenesh1_pm.6_#_221	GH3(67-317)
jgi|Armmel1|642521|CE642520_2826	GH3(67-317)
jgi|Armmel1|1052298|fgenesh1_kg.6_#_1826_#_TRINITY_DN8759_c1_g1_i1	GH3(68-297)
jgi|Armmel1|1112115|estExt_fgenesh1_pm.C_5_t20410	GH3(88-313)
jgi|Armmel1|1223356|estExt_Genemark1.C_5_t10252	GH3(89-295)
jgi|Armmel1|652430|CE652429_807	GH30_3(52-406)
jgi|Armmel1|1052778|fgenesh1_kg.6_#_2306_#_TRINITY_DN5385_c0_g1_i4	GH30_3(54-407)
jgi|Armmel1|1191397|MIX39408_2962_32	GH30_3(54-425)
jgi|Armmel1|170973|CE170972_576	GH30_4(23-462)
jgi|Armmel1|1143649|gm1.14555_g	GH31(230-738)
jgi|Armmel1|927998|e_gw1.4.419.1	GH31(236-712)
jgi|Armmel1|1015040|fgenesh1_kg.1_#_3945_#_TRINITY_DN6782_c0_g1_i7	GH31(268-668)
jgi|Armmel1|1129315|gm1.221_g	GH31(278-650)
jgi|Armmel1|1100415|fgenesh1_pm.1_#_1412	GH31(341-782)
jgi|Armmel1|1059700|fgenesh1_kg.8_#_828_#_TRINITY_DN8954_c3_g2_i2	GH35(1-293)
jgi|Armmel1|1055994|fgenesh1_kg.7_#_1658_#_TRINITY_DN4938_c0_g1_i2	GH35(45-379)
jgi|Armmel1|1030037|fgenesh1_kg.3_#_652_#_TRINITY_DN7915_c0_g1_i1	GH35(59-381)
jgi|Armmel1|936352|e_gw1.10.1048.1	GH35(72-394)
jgi|Armmel1|935867|e_gw1.10.717.1	GH35(72-401)
jgi|Armmel1|1183121|MIX31132_15427_47	GH37(150-742)
jgi|Armmel1|937417|e_gw1.12.211.1	GH37(74-525)
jgi|Armmel1|1068310|fgenesh1_kg.11_#_484_#_TRINITY_DN9548_c0_g3_i1	GH38(287-544)
jgi|Armmel1|1027063|fgenesh1_kg.2_#_4589_#_TRINITY_DN8077_c0_g1_i1	GH39(140-283)
jgi|Armmel1|1064272|fgenesh1_kg.9_#_1479_#_TRINITY_DN2414_c0_g1_i1	GH43_13(23-317)+CBM91(345-552)
jgi|Armmel1|931000|e_gw1.5.1722.1	GH43_21(54-274)
jgi|Armmel1|1111357|estExt_fgenesh1_pm.C_5_t10083	GH43_21(75-305)
jgi|Armmel1|521861|CE521860_708	GH43_23(80-280)
jgi|Armmel1|1021690|fgenesh1_kg.1_#_10595_#_TRINITY_DN5319_c0_g3_i6	GH43_24(44-279)
jgi|Armmel1|690290|CE690289_177	GH43_26(1-251)
jgi|Armmel1|1056454|fgenesh1_kg.7_#_2118_#_TRINITY_DN9008_c0_g3_i1	GH43_26(34-329)
jgi|Armmel1|1141662|gm1.12568_g	GH43_5(132-325)
jgi|Armmel1|624641|CE624640_336	GH43_5(36-312)
jgi|Armmel1|1062515|fgenesh1_kg.8_#_3643_#_TRINITY_DN5300_c0_g1_i1	GH43_5(38-314)
jgi|Armmel1|1144577|gm1.15483_g	GH47(148-471)
jgi|Armmel1|1059903|fgenesh1_kg.8_#_1031_#_TRINITY_DN8070_c0_g1_i11	GH47(16-494)
jgi|Armmel1|1103808|fgenesh1_pm.6_#_147	GH47(29-509)
jgi|Armmel1|1204989|MIX53000_1087_51	GH47(44-490)
jgi|Armmel1|1102544|fgenesh1_pm.4_#_399	GH47(46-242)+GH47(256-447)
jgi|Armmel1|972282|estExt_Genewise1Plus.C_1_t50269	GH47(47-493)
jgi|Armmel1|1103197|fgenesh1_pm.5_#_457	GH47(57-478)
jgi|Armmel1|933027|e_gw1.7.1528.1	GH47(68-545)
jgi|Armmel1|1057832|fgenesh1_kg.7_#_3496_#_TRINITY_DN6695_c0_g1_i1	GH47(79-553)
jgi|Armmel1|1057888|fgenesh1_kg.7_#_3552_#_TRINITY_DN8656_c0_g1_i2	GH47(80-594)
jgi|Armmel1|1113859|estExt_fgenesh1_pm.C_110147	GH5_12(29-584)
jgi|Armmel1|161516|CE161515_15321	GH5_12(79-594)
jgi|Armmel1|1104075|fgenesh1_pm.7_#_80	GH5_15(76-241)
jgi|Armmel1|1167731|MIX15742_109_34	GH5_15(78-239)
jgi|Armmel1|641590|CE641589_32174	GH5_22(47-340)
jgi|Armmel1|1209068|MIX57079_384_43	GH5_22(50-334)
jgi|Armmel1|1014111|fgenesh1_kg.1_#_3016_#_TRINITY_DN9552_c0_g3_i2	GH5_30(59-490)
jgi|Armmel1|1134664|gm1.5570_g	GH5_5(47-325)
jgi|Armmel1|947409|estExt_Genewise1.C_1_t30381	GH5_50(159-440)
jgi|Armmel1|1040306|fgenesh1_kg.4_#_3037_#_TRINITY_DN8613_c1_g3_i1	GH5_50(98-375)
jgi|Armmel1|544799|CE544798_244	GH5_7(120-400)
jgi|Armmel1|986266|estExt_Genewise1Plus.C_10_t20356	GH5_7(120-400)
jgi|Armmel1|1026018|fgenesh1_kg.2_#_3544_#_TRINITY_DN8398_c0_g2_i2	GH5_7(121-401)
jgi|Armmel1|1131370|gm1.2276_g	GH5_7(62-373)
jgi|Armmel1|934250|e_gw1.8.559.1	GH5_9(101-374)
jgi|Armmel1|925414|e_gw1.3.699.1	GH5_9(123-434)
jgi|Armmel1|1029157|fgenesh1_kg.2_#_6683_#_TRINITY_DN6719_c0_g1_i2	GH5_9(218-523)
jgi|Armmel1|936919|e_gw1.11.95.1	GH5_9(349-655)
jgi|Armmel1|1100358|fgenesh1_pm.1_#_1355	GH5_9(85-388)
jgi|Armmel1|932294|e_gw1.6.607.1	GH5_9(85-396)
jgi|Armmel1|1064164|fgenesh1_kg.9_#_1371_#_TRINITY_DN6331_c0_g3_i7	GH51(172-520)
jgi|Armmel1|773711|CE773710_11919	GH51(2-493)
jgi|Armmel1|123358|CE123357_1452	GH51(249-706)
jgi|Armmel1|293948|CE293947_535	GH53(25-346)
jgi|Armmel1|928650|e_gw1.4.661.1	GH53(26-346)
jgi|Armmel1|1068201|fgenesh1_kg.11_#_375_#_TRINITY_DN7482_c0_g2_i1	GH55(24-766)
jgi|Armmel1|1227515|estExt_Genemark1.C_11_t10088	GH55(33-568)
jgi|Armmel1|1143369|gm1.14275_g	GH55(36-761)
jgi|Armmel1|11891|CE11890_545	GH6(114-407)
jgi|Armmel1|12065|CE12064_417	GH6(44-339)
jgi|Armmel1|44112|CE44111_4427	GH63(576-791)
jgi|Armmel1|1104105|fgenesh1_pm.7_#_110	GH7(20-450)
jgi|Armmel1|987326|estExt_Genewise1Plus.C_130107	GH7(20-451)
jgi|Armmel1|1002687|fgenesh1_pg.7_#_312	GH7(20-453)
jgi|Armmel1|934751|e_gw1.8.1214.1	GH71(115-556)
jgi|Armmel1|1162196|MIX10207_2_22	GH71(36-416)
jgi|Armmel1|304765|CE304764_1057	GH71(42-430)
jgi|Armmel1|1141353|gm1.12259_g	GH71(45-413)
jgi|Armmel1|1044771|fgenesh1_kg.5_#_1525_#_TRINITY_DN6962_c0_g1_i1	GH71(56-420)
jgi|Armmel1|1057287|fgenesh1_kg.7_#_2951_#_TRINITY_DN7737_c0_g1_i2	GH71(60-444)
jgi|Armmel1|310212|CE310211_660	GH71(8-400)
jgi|Armmel1|1019892|fgenesh1_kg.1_#_8797_#_TRINITY_DN1344_c0_g1_i1	GH72(23-343)
jgi|Armmel1|1131628|gm1.2534_g	GH74(80-195)+GH74(576-702)
jgi|Armmel1|973433|estExt_Genewise1Plus.C_1_t80082	GH74(81-193)
jgi|Armmel1|892890|gw1.11.633.1	GH75(49-197)
jgi|Armmel1|1062615|fgenesh1_kg.8_#_3743_#_TRINITY_DN9694_c2_g8_i1	GH76(2-210)
jgi|Armmel1|978045|estExt_Genewise1Plus.C_3_t50058	GH76(3-159)
jgi|Armmel1|442031|CE442030_746	GH76(42-338)
jgi|Armmel1|1073272|fgenesh1_kg.14_#_664_#_TRINITY_DN7438_c0_g1_i5	GH76(45-342)
jgi|Armmel1|1024336|fgenesh1_kg.2_#_1862_#_TRINITY_DN8523_c0_g2_i14	GH76(55-349)
jgi|Armmel1|1141005|gm1.11911_g	GH76(68-393)
jgi|Armmel1|1006222|fgenesh1_pg.15_#_81	GH78(5-276)
jgi|Armmel1|1026273|fgenesh1_kg.2_#_3799_#_TRINITY_DN9383_c0_g2_i3	GH78(64-630)
jgi|Armmel1|1026266|fgenesh1_kg.2_#_3792_#_TRINITY_DN9383_c0_g2_i2	GH78(67-618)
jgi|Armmel1|1073697|fgenesh1_kg.15_#_285_#_TRINITY_DN8128_c0_g2_i3	GH78(84-644)
jgi|Armmel1|1136454|gm1.7360_g	GH79(233-428)
jgi|Armmel1|69411|CE69410_29627	GH79(39-377)
jgi|Armmel1|1110056|estExt_fgenesh1_pm.C_3_t10009	GH79(41-427)
jgi|Armmel1|1102515|fgenesh1_pm.4_#_370	GH79(43-463)
jgi|Armmel1|606541|CE606540_423	GH79(45-522)
jgi|Armmel1|931785|e_gw1.6.279.1	GH79(76-464)
jgi|Armmel1|1031408|fgenesh1_kg.3_#_2023_#_TRINITY_DN4525_c0_g1_i1	GH79(79-560)
jgi|Armmel1|1045297|fgenesh1_kg.5_#_2051_#_TRINITY_DN8450_c0_g1_i1	GH79(87-476)
jgi|Armmel1|1040293|fgenesh1_kg.4_#_3024_#_TRINITY_DN3232_c0_g1_i1	GH79(98-495)
jgi|Armmel1|1049746|fgenesh1_kg.5_#_6500_#_TRINITY_DN4697_c0_g1_i1	GH85(76-412)
jgi|Armmel1|1105533|fgenesh1_pm.11_#_93	GH88(48-367)
jgi|Armmel1|159553|CE159552_4858	GH88(60-381)
jgi|Armmel1|929661|e_gw1.5.653.1	GH9(48-499)
jgi|Armmel1|1050330|fgenesh1_kg.5_#_7084_#_TRINITY_DN7877_c1_g1_i1	GH92(246-751)
jgi|Armmel1|936325|e_gw1.10.386.1	GH92(263-779)
jgi|Armmel1|273526|CE273525_7047	GH92(277-794)
jgi|Armmel1|957638|estExt_Genewise1.C_5_t50222	GH92(278-807)
jgi|Armmel1|444116|CE444115_1481	GH93(41-348)
jgi|Armmel1|1066407|fgenesh1_kg.10_#_1317_#_TRINITY_DN5673_c0_g2_i1	GH95(46-804)
jgi|Armmel1|1163761|MIX11772_631_27	GT1(122-529)
jgi|Armmel1|162711|CE162710_610	GT1(151-533)
jgi|Armmel1|1101345|fgenesh1_pm.2_#_777	GT1(262-480)
jgi|Armmel1|1061208|fgenesh1_kg.8_#_2336_#_TRINITY_DN8548_c0_g2_i1	GT1(532-917)
jgi|Armmel1|1158742|MIX6753_3576_24	GT1(806-1212)
jgi|Armmel1|1099401|fgenesh1_pm.1_#_398	GT15(40-309)
jgi|Armmel1|938730|e_gw1.18.111.1	GT15(73-343)
jgi|Armmel1|317753|CE317752_3373	GT15(77-347)
jgi|Armmel1|973504|estExt_Genewise1Plus.C_1_t80165	GT15(80-350)
jgi|Armmel1|947206|estExt_Genewise1.C_1_t30155	GT15(90-360)
jgi|Armmel1|922649|e_gw1.2.2799.1	GT15(92-369)
jgi|Armmel1|923413|e_gw1.2.2558.1	GT17(65-354)
jgi|Armmel1|1043684|fgenesh1_kg.5_#_438_#_TRINITY_DN8356_c0_g1_i1	GT2(1165-1645)
jgi|Armmel1|938503|e_gw1.17.71.1	GT2(1230-1737)
jgi|Armmel1|1100349|fgenesh1_pm.1_#_1346	GT2(187-334)
jgi|Armmel1|1066697|fgenesh1_kg.10_#_1607_#_TRINITY_DN3471_c0_g1_i1	GT2(202-373)+GT2(350-560)
jgi|Armmel1|1195479|MIX43490_38177_25	GT2(213-384)+GT2(361-593)
jgi|Armmel1|1018483|fgenesh1_kg.1_#_7388_#_TRINITY_DN5692_c0_g2_i2	GT2(25-205)
jgi|Armmel1|922997|e_gw1.2.19.1	GT2(261-428)
jgi|Armmel1|1070755|fgenesh1_kg.12_#_819_#_TRINITY_DN8886_c1_g1_i2	GT2(268-430)
jgi|Armmel1|1079454|fgenesh1_kg.39_#_31_#_TRINITY_DN8886_c1_g1_i2	GT2(268-430)
jgi|Armmel1|279660|CE279659_33531	GT2(441-947)
jgi|Armmel1|932124|e_gw1.6.834.1	GT2(501-718)
jgi|Armmel1|1192175|MIX40186_15935_21	GT2(513-709)
jgi|Armmel1|1100613|fgenesh1_pm.2_#_45	GT2(521-740)
jgi|Armmel1|1100602|fgenesh1_pm.2_#_34	GT2(52-284)
jgi|Armmel1|261425|CE261424_498	GT2(616-735)
jgi|Armmel1|201315|CE201314_24143	GT2(646-1168)
jgi|Armmel1|959052|estExt_Genewise1.C_7_t10340	GT2(66-243)
jgi|Armmel1|1102490|fgenesh1_pm.4_#_345	GT20(100-564)
jgi|Armmel1|1073702|fgenesh1_kg.15_#_290_#_TRINITY_DN5697_c0_g1_i4	GT20(186-659)
jgi|Armmel1|1123803|estExt_fgenesh1_pg.C_8_t20141	GT20(193-505)
jgi|Armmel1|1018978|fgenesh1_kg.1_#_7883_#_TRINITY_DN5120_c0_g2_i1	GT21(65-320)
jgi|Armmel1|1013129|fgenesh1_kg.1_#_2034_#_TRINITY_DN3898_c0_g1_i1	GT22(4-427)
jgi|Armmel1|1021164|fgenesh1_kg.1_#_10069_#_TRINITY_DN793_c0_g2_i1	GT22(52-531)
jgi|Armmel1|415677|CE415676_2349	GT22(7-392)
jgi|Armmel1|517050|CE517049_9002	GT24(1257-1504)
jgi|Armmel1|1017437|fgenesh1_kg.1_#_6342_#_TRINITY_DN7904_c0_g1_i1	GT25(79-310)
jgi|Armmel1|920089|e_gw1.1.2933.1	GT28(3-130)
jgi|Armmel1|1063429|fgenesh1_kg.9_#_636_#_TRINITY_DN6336_c0_g1_i1	GT3(14-642)
jgi|Armmel1|71123|CE71122_3035	GT32(79-158)
jgi|Armmel1|929365|e_gw1.5.1488.1	GT32(81-161)
jgi|Armmel1|1018185|fgenesh1_kg.1_#_7090_#_TRINITY_DN7699_c1_g1_i1	GT33(42-547)
jgi|Armmel1|1113277|estExt_fgenesh1_pm.C_90008	GT35(145-862)
jgi|Armmel1|1011547|fgenesh1_kg.1_#_452_#_TRINITY_DN7338_c0_g1_i2	GT39(118-349)
jgi|Armmel1|1057494|fgenesh1_kg.7_#_3158_#_TRINITY_DN6902_c0_g1_i1	GT39(68-309)
jgi|Armmel1|1224325|estExt_Genemark1.C_5_t30440	GT39(70-243)
jgi|Armmel1|929293|e_gw1.5.1960.1	GT39(70-310)
jgi|Armmel1|1189298|MIX37309_1989_73	GT4(202-341)
jgi|Armmel1|605031|CE605030_1894	GT4(219-392)
jgi|Armmel1|1049241|fgenesh1_kg.5_#_5995_#_TRINITY_DN9671_c0_g1_i4	GT4(258-408)
jgi|Armmel1|1144196|gm1.15102_g	GT4(309-470)
jgi|Armmel1|1099523|fgenesh1_pm.1_#_520	GT4(495-670)
jgi|Armmel1|1129942|gm1.848_g	GT48(742-1506)
jgi|Armmel1|1184077|MIX32088_3703_14	GT48(748-1491)
jgi|Armmel1|1109863|estExt_fgenesh1_pm.C_2_t20098	GT49(31-290)
jgi|Armmel1|1108232|estExt_fgenesh1_pm.C_1_t10345	GT50(143-396)
jgi|Armmel1|1046588|fgenesh1_kg.5_#_3342_#_TRINITY_DN6471_c0_g1_i4	GT57(34-525)
jgi|Armmel1|1122941|estExt_fgenesh1_pg.C_7_t20027	GT57(91-442)
jgi|Armmel1|1014590|fgenesh1_kg.1_#_3495_#_TRINITY_DN6110_c0_g1_i1	GT58(26-383)
jgi|Armmel1|1019803|fgenesh1_kg.1_#_8708_#_TRINITY_DN3361_c0_g1_i3	GT59(22-414)
jgi|Armmel1|1168979|MIX16990_333_21	GT61(283-369)
jgi|Armmel1|1114210|estExt_fgenesh1_pm.C_150055	GT61(336-424)
jgi|Armmel1|1172757|MIX20768_786_87	GT61(350-437)
jgi|Armmel1|1024728|fgenesh1_kg.2_#_2254_#_TRINITY_DN939_c0_g1_i3	GT66(24-675)
jgi|Armmel1|1050827|fgenesh1_kg.6_#_355_#_TRINITY_DN9627_c0_g1_i1	GT69(121-370)
jgi|Armmel1|1037182|fgenesh1_kg.3_#_7797_#_TRINITY_DN5649_c1_g1_i1	GT69(146-384)
jgi|Armmel1|763045|CE763044_15107	GT69(161-385)
jgi|Armmel1|1023616|fgenesh1_kg.2_#_1142_#_TRINITY_DN7825_c0_g1_i2	GT69(182-444)
jgi|Armmel1|950619|estExt_Genewise1.C_2_t20284	GT76(34-346)
jgi|Armmel1|261426|CE261425_315	GT8(224-459)
jgi|Armmel1|996266|fgenesh1_pg.1_#_1986	GT8(6-228)
jgi|Armmel1|922438|e_gw1.1.1094.1	GT8(6-262)
jgi|Armmel1|927692|e_gw1.4.1560.1	GT90(273-526)+GT90(895-1153)
jgi|Armmel1|1074932|fgenesh1_kg.17_#_370_#_TRINITY_DN952_c0_g1_i2	GT90(315-617)
jgi|Armmel1|954347|estExt_Genewise1.C_4_t10303	GT90(317-576)
jgi|Armmel1|23934|CE23933_1671	PL1_2(71-246)
jgi|Armmel1|487653|CE487652_855	PL1_6(157-383)
jgi|Armmel1|611090|CE611089_304	PL1_7(73-252)
jgi|Armmel1|1103579|fgenesh1_pm.5_#_839	PL1_7(76-255)
jgi|Armmel1|424397|CE424396_852	PL1_7(76-255)
jgi|Armmel1|611493|CE611492_355	PL1_7(77-256)
jgi|Armmel1|1057492|fgenesh1_kg.7_#_3156_#_TRINITY_DN7771_c0_g1_i4	PL14_4(109-324)
jgi|Armmel1|630743|CE630742_14685	PL14_4(146-358)
jgi|Armmel1|936704|e_gw1.11.745.1	PL14_4(48-251)
jgi|Armmel1|1026116|fgenesh1_kg.2_#_3642_#_TRINITY_DN4107_c0_g1_i4	PL14_5(90-297)
jgi|Armmel1|1146136|gm1.17042_g	PL26(11-602)
jgi|Armmel1|1102362|fgenesh1_pm.4_#_217	PL26(157-846)
jgi|Armmel1|1200720|MIX48731_4_15	PL29(58-239)
jgi|Armmel1|261373|CE261372_102	PL3_2(30-220)
jgi|Armmel1|290819|CE290818_617	PL3_2(33-222)
jgi|Armmel1|1227713|estExt_Genemark1.C_11_t10387	PL3_2(34-223)
jgi|Armmel1|1063573|fgenesh1_kg.9_#_780_#_TRINITY_DN7884_c0_g1_i2	PL3_2(35-224)
jgi|Armmel1|1031285|fgenesh1_kg.3_#_1900_#_TRINITY_DN2574_c0_g1_i3	PL3_2(38-227)
jgi|Armmel1|974182|estExt_Genewise1Plus.C_2_t10119	PL3_2(39-229)
jgi|Armmel1|740837|CE740836_27609	PL35(505-691)
jgi|Armmel1|921173|e_gw1.1.2352.1	PL35(521-707)
jgi|Armmel1|1020705|fgenesh1_kg.1_#_9610_#_TRINITY_DN2461_c0_g1_i2	PL38(245-496)
jgi|Armmel1|896906|gw1.3.1775.1	PL38(62-356)
jgi|Armmel1|1003810|fgenesh1_pg.8_#_558	PL4_1(16-509)
jgi|Armmel1|498404|CE498403_987	PL4_1(56-554)
jgi|Armmel1|1145556|gm1.16462_g	PL42(43-337)
jgi|Armmel1|1131412|gm1.2318_g	PL8(392-636)
jgi|Armmel1|1158602|MIX6613_202_26	PL8_4(424-536)
jgi|Armmel1|1019579|fgenesh1_kg.1_#_8484_#_TRINITY_DN8931_c0_g1_i1	PL8_4(431-671)

## Sheet: Boletus edulis BED1
KAF8446374.1	AA1(121-579)
KAF8434384.1	AA1_1(20-323)
KAF8434383.1	AA1_1(21-320)
KAF8434370.1	AA1_1(44-344)
KAF8448747.1	AA1_1(51-351)
KAF8448737.1	AA1_1(56-357)
KAF8448736.1	AA1_1(59-358)
KAF8434382.1	AA1_1(76-369)
KAF8434787.1	AA1_2(40-396)
KAF8436036.1	AA1_2(40-396)
KAF8442202.1	AA14(19-285)
KAF8436810.1	AA14(23-282)
KAF8445016.1	AA2(107-347)
KAF8437179.1	AA3_2(102-709)
KAF8443688.1	AA3_2(10-593)
KAF8434086.1	AA3_2(13-597)
KAF8434087.1	AA3_2(13-597)
KAF8440355.1	AA3_2(26-621)
KAF8443693.1	AA3_2(586-1004)
KAF8437084.1	AA3_3(5-605)
KAF8449015.1	AA3_3(5-624)
KAF8449467.1	AA3_3(5-624)
KAF8441404.1	AA3_3(7-616)
KAF8442078.1	AA3_3(9-601)
KAF8422789.1	AA3_4(36-563)
KAF8452613.1	AA4(99-329)
KAF8452229.1	AA5(250-781)
KAF8452227.1	AA5(251-762)
KAF8452232.1	AA5(482-1009)
KAF8428491.1	AA5_1(17-612)
KAF8417524.1	AA5_1(17-615)
KAF8431964.1	AA5_1(17-615)
KAF8447878.1	AA5_1(195-744)
KAF8438903.1	AA6(5-199)
KAF8438905.1	AA6(5-199)
KAF8438904.1	AA6(5-200)
KAF8438902.1	AA6(63-258)
KAF8431462.1	AA7(123-320)
KAF8430460.1	AA7(128-305)
KAF8433771.1	AA7(128-305)
KAF8435773.1	AA7(130-333)
KAF8435334.1	AA7(135-322)
KAF8433267.1	AA7(158-363)
KAF8431775.1	AA7(203-400)
KAF8429866.1	AA7(54-277)
KAF8436318.1	AA7(56-266)
KAF8447311.1	AA7(57-270)
KAF8433541.1	AA7(81-272)
KAF8431098.1	AA7(81-276)
KAF8431099.1	AA7(82-274)
KAF8436216.1	AA9(106-316)
KAF8440993.1	AA9(397-552)
KAF8436213.1	AA9(7-228)
KAF8436214.1	AA9(9-231)
KAF8421350.1	CBM13(7-142)
KAF8421351.1	CBM13(7-142)
KAF8435435.1	CBM13(7-142)
KAF8435436.1	CBM13(7-142)
KAF8435733.1	CBM21(190-321)
KAF8435740.1	CBM21(223-355)
KAF8431844.1	CBM21(298-403)
KAF8420157.1	CBM21(9-110)
KAF8414736.1	CE1(33-289)
KAF8445770.1	CE1(33-289)
KAF8447306.1	CE16(28-117)
KAF8447374.1	CE16(28-294)
KAF8447396.1	CE16(28-297)
KAF8436238.1	CE16(33-306)
KAF8448770.1	CE16(45-270)
KAF8452712.1	CE17(131-281)
KAF8452279.1	CE4(142-250)
KAF8450717.1	CE4(142-257)
KAF8449021.1	CE4(151-261)
KAF8448766.1	CE4(45-150)
KAF8440798.1	CE8(49-357)
KAF8426498.1	CE8(69-372)
KAF8440554.1	CE8(69-372)
KAF8435032.1	CE9(11-272)+CE9(324-478)
KAF8447275.1	GH1(118-597)
KAF8431194.1	GH1(15-208)
KAF8426817.1	GH1(28-468)
KAF8417900.1	GH1(9-475)
KAF8440388.1	GH10(31-340)
KAF8440389.1	GH10(33-343)
KAF8452248.1	GH105(144-343)
KAF8442890.1	GH109(82-218)
KAF8449099.1	GH109(9-168)
KAF8435117.1	GH12(91-168)
KAF8443927.1	GH12(98-250)
KAF8450810.1	GH125(65-474)
KAF8447329.1	GH128(117-335)
KAF8450820.1	GH128(1-202)
KAF8451122.1	GH128(38-236)
KAF8451123.1	GH128(38-260)
KAF8436895.1	GH13_1(56-374)
KAF8439354.1	GH13_1(63-389)
KAF8447427.1	GH13_22(97-493)+GH13_22(1137-1597)
KAF8449235.1	GH13_25(1117-1572)
KAF8433713.1	GH13_40(39-395)
KAF8442339.1	GH13_5(62-389)
KAF8450618.1	GH13_8(233-526)
KAF8419220.1	GH131(2-112)
KAF8430990.1	GH131(2-112)
KAF8434283.1	GH15(297-672)
KAF8429927.1	GH15(297-679)
KAF8443015.1	GH15(41-208)+GH15(217-407)+CBM20(428-511)
KAF8443011.1	GH15(67-469)+CBM20(501-587)
KAF8438196.1	GH152(26-252)
KAF8446147.1	GH16_1(150-394)
KAF8438850.1	GH16_1(60-283)
KAF8432245.1	GH16_1(62-282)
KAF8432247.1	GH16_1(62-291)
KAF8432251.1	GH16_1(62-296)
KAF8445077.1	GH16_1(62-308)
KAF8434387.1	GH16_1(63-292)
KAF8442810.1	GH16_1(64-296)
KAF8452311.1	GH16_1(65-301)
KAF8442802.1	GH16_1(69-300)
KAF8448917.1	GH16_1(69-303)
KAF8448919.1	GH16_1(90-317)
KAF8445969.1	GH16_1(94-327)
KAF8437982.1	GH16_19(111-279)
KAF8439896.1	GH16_2(117-470)
KAF8450630.1	GH16_2(189-539)
KAF8445791.1	GH16_2(214-566)
KAF8442849.1	GH16_2(234-584)
KAF8443805.1	GH16_4(119-498)
KAF8452287.1	GH16_4(218-557)
KAF8440353.1	GH17(163-436)
KAF8441476.1	GH18(12-334)
KAF8446193.1	GH18(29-319)
KAF8415330.1	GH18(31-280)
KAF8427219.1	GH18(31-322)
KAF8444899.1	GH18(32-403)
KAF8444897.1	GH18(33-404)
KAF8444895.1	GH18(34-403)
KAF8443815.1	GH18(43-394)
KAF8444894.1	GH18(45-399)
KAF8450557.1	GH18(5-252)
KAF8435382.1	GH18(55-271)
KAF8434778.1	GH18(56-422)
KAF8428423.1	GH18(71-277)
KAF8436485.1	GH18(84-424)
KAF8443111.1	GH18(86-317)
KAF8429930.1	GH18(88-272)
KAF8441033.1	GH18(88-308)
KAF8435384.1	GH18(88-319)
KAF8441038.1	GH18(89-304)
KAF8450464.1	GH2(4-688)
KAF8433969.1	GH20(163-497)
KAF8420279.1	GH20(164-498)
KAF8440999.1	GH20(167-505)
KAF8441001.1	GH20(168-505)
KAF8441036.1	GH20(168-505)
KAF8437086.1	GH25(27-146)
KAF8449405.1	GH25(27-152)
KAF8433223.1	GH25(27-192)
KAF8437065.1	GH25(27-211)
KAF8437085.1	GH25(27-212)
KAF8449468.1	GH25(27-212)
KAF8437087.1	GH25(29-213)
KAF8449469.1	GH25(29-213)
KAF8438048.1	GH27(125-382)
KAF8438049.1	GH27(94-349)
KAF8435430.1	GH28(37-347)
KAF8427220.1	GH28(45-351)
KAF8440967.1	GH28(53-374)
KAF8434292.1	GH28(69-398)
KAF8441294.1	GH29(337-690)
KAF8427199.1	GH3(143-357)
KAF8432198.1	GH3(143-357)
KAF8428038.1	GH3(183-385)
KAF8437627.1	GH3(37-251)
KAF8452797.1	GH3(68-318)
KAF8438655.1	GH3(73-301)
KAF8439852.1	GH30_3(56-407)
KAF8436228.1	GH31(269-808)
KAF8414999.1	GH31(296-835)
KAF8436276.1	GH31(297-836)
KAF8435139.1	GH31(346-804)
KAF8443138.1	GH35(83-408)
KAF8417169.1	GH37(11-463)
KAF8440455.1	GH37(150-721)
KAF8430970.1	GH37(87-539)
KAF8428054.1	GH38(284-529)
KAF8438328.1	GH38(284-529)
KAF8435655.1	GH47(45-525)
KAF8450427.1	GH47(52-485)
KAF8449223.1	GH47(67-586)
KAF8452325.1	GH47(73-598)
KAF8438054.1	GH47(80-529)
KAF8437674.1	GH5_12(29-588)
KAF8452619.1	GH5_12(71-586)
KAF8448833.1	GH5_15(76-242)
KAF8444711.1	GH5_22(48-345)
KAF8447969.1	GH5_30(46-485)
KAF8434770.1	GH5_5(19-221)
KAF8434494.1	GH5_5(26-195)
KAF8434502.1	GH5_5(26-311)
KAF8432658.1	GH5_5(80-373)
KAF8447349.1	GH5_50(168-449)
KAF8431104.1	GH5_50(88-385)
KAF8440320.1	GH5_7(60-341)
KAF8440318.1	GH5_7(60-342)
KAF8440316.1	GH5_7(60-343)
KAF8436891.1	GH5_9(15-321)
KAF8435178.1	GH5_9(260-566)
KAF8445642.1	GH5_9(81-388)
KAF8434880.1	GH51(164-597)
KAF8440393.1	GH53(24-357)
KAF8439368.1	GH55(37-775)
KAF8446401.1	GH55(38-779)
KAF8448061.1	GH63(592-798)
KAF8443042.1	GH71(48-451)
KAF8446364.1	GH72(20-343)
KAF8422281.1	GH79(27-238)
KAF8428843.1	GH79(39-444)
KAF8440507.1	GH79(54-497)
KAF8415677.1	GH85(77-400)
KAF8427234.1	GH85(77-400)
KAF8452247.1	GH89(78-754)
KAF8450355.1	GH9(48-497)
KAF8427194.1	GH92(253-737)
KAF8432203.1	GH92(253-737)
KAF8443809.1	GH95(46-808)
KAF8434856.1	GT1(163-474)
KAF8434871.1	GT1(179-473)
KAF8446210.1	GT1(949-1368)
KAF8447941.1	GT15(1-249)
KAF8435406.1	GT15(64-334)
KAF8447942.1	GT15(70-340)
KAF8415192.1	GT2(101-290)
KAF8429364.1	GT2(103-292)
KAF8444881.1	GT2(1208-1725)
KAF8427572.1	GT2(121-283)+GT2(261-515)
KAF8440981.1	GT2(121-283)+GT2(261-515)
KAF8432942.1	GT2(1213-1722)
KAF8433577.1	GT2(180-339)
KAF8450468.1	GT2(198-369)+GT2(346-579)
KAF8439456.1	GT2(25-204)
KAF8439476.1	GT2(25-204)
KAF8414748.1	GT2(287-572)
KAF8444564.1	GT2(290-453)
KAF8452283.1	GT2(375-554)
KAF8441394.1	GT2(432-936)
KAF8452284.1	GT2(473-688)
KAF8430571.1	GT2(518-873)
KAF8425364.1	GT2(56-319)
KAF8443806.1	GT2(567-786)
KAF8435690.1	GT2(640-1162)
KAF8448881.1	GT2(65-261)
KAF8430837.1	GT20(104-615)
KAF8428481.1	GT20(184-637)
KAF8439720.1	GT20(184-637)
KAF8440337.1	GT20(207-516)
KAF8437896.1	GT20(34-597)
KAF8445783.1	GT21(56-314)
KAF8447881.1	GT22(2-430)
KAF8445630.1	GT22(52-525)
KAF8440477.1	GT22(8-427)
KAF8438182.1	GT24(1336-1575)
KAF8438185.1	GT24(267-482)
KAF8439285.1	GT25(29-280)
KAF8433793.1	GT25(352-473)
KAF8439297.1	GT25(48-302)
KAF8452073.1	GT3(20-660)
KAF8450566.1	GT32(82-161)
KAF8446375.1	GT33(43-512)
KAF8439940.1	GT35(146-866)
KAF8447185.1	GT39(144-382)
KAF8448968.1	GT39(60-301)
KAF8436804.1	GT39(75-314)
KAF8429481.1	GT4(211-329)
KAF8430897.1	GT4(211-346)
KAF8431835.1	GT4(22-207)
KAF8432668.1	GT4(318-487)
KAF8447473.1	GT4(494-666)
KAF8447972.1	GT48(744-1508)
KAF8452459.1	GT48(764-1531)
KAF8448642.1	GT49(31-283)
KAF8447560.1	GT50(188-457)
KAF8432696.1	GT57(20-494)
KAF8450399.1	GT57(40-516)
KAF8447672.1	GT58(37-405)
KAF8446236.1	GT59(25-417)
KAF8448686.1	GT61(315-398)
KAF8448856.1	GT66(24-750)
KAF8452711.1	GT69(141-379)
KAF8432713.1	GT69(239-498)
KAF8431667.1	GT69(89-312)
KAF8452136.1	GT69(89-312)
KAF8447431.1	GT76(21-428)
KAF8440459.1	GT8(228-459)
KAF8445579.1	GT8(6-228)
KAF8446051.1	GT8(6-264)
KAF8452823.1	GT90(293-617)
KAF8452826.1	GT90(299-624)
KAF8452827.1	GT90(310-617)
KAF8452767.1	GT90(320-589)
KAF8415062.1	GT90(333-613)
KAF8438919.1	GT90(339-615)
KAF8437525.1	PL14(48-266)
KAF8431836.1	PL14(52-270)
KAF8437533.1	PL14(85-288)
KAF8445787.1	PL35(512-698)

## Sheet: Cordyceps militaris CM01
XP_006673523.1	AA1(102-615)
XP_006673508.1	AA1(119-629)
XP_006667482.1	AA1(139-638)
XP_006667141.1	AA1(47-590)
XP_006667130.1	AA1(53-204)+AA1(322-588)
XP_006673493.1	AA1(99-584)
XP_006670340.1	AA1_2(41-376)
XP_006670176.1	AA1_3(44-375)+AA1(311-539)
XP_006668704.1	AA1_3(48-356)
XP_006670400.1	AA11(157-348)
XP_006668451.1	AA11(18-215)
XP_006667385.1	AA11(21-220)
XP_006673865.1	AA11(40-212)
XP_006674087.1	AA12(29-425)
XP_006670537.1	AA12(856-1019)+AA12(1019-1235)
XP_006667129.1	AA2(121-226)
XP_006672155.1	AA2(96-336)
XP_006666922.1	AA3(10-539)
XP_006671578.1	AA3(43-779)
XP_006667880.1	AA3_1(233-765)
XP_006671295.1	AA3_1(23-560)
XP_006672684.1	AA3_2(11-578)
XP_006674281.1	AA3_2(20-603)
XP_006670333.1	AA3_2(28-645)
XP_006669939.1	AA3_2(3-533)
XP_006666106.1	AA3_2(38-616)
XP_006667157.1	AA3_2(40-616)
XP_006671611.1	AA3_2(52-622)
XP_006672364.1	AA3_2(62-640)
XP_006672933.1	AA3_2(8-574)
XP_006674708.1	AA3_3(8-607)
XP_006668475.1	AA4(66-300)
XP_006667425.1	AA5(125-631)
XP_006671417.1	AA5_2(137-744)
XP_006671212.1	AA6(3-198)
XP_006671308.1	AA7(110-314)
XP_006673971.1	AA7(123-315)
XP_006673079.1	AA7(123-577)
XP_006667662.1	AA7(124-575)
XP_006673215.1	AA7(131-558)
XP_006665291.1	AA7(173-361)
XP_006669622.1	AA7(197-396)
XP_006673245.1	AA7(220-425)
XP_006667268.1	AA7(275-471)
XP_006668501.1	AA7(29-243)
XP_006668633.1	AA7(30-228)
XP_006670171.1	AA7(34-461)
XP_006673291.1	AA7(39-261)
XP_006672188.1	AA7(48-486)
XP_006673662.1	AA7(54-251)
XP_006671058.1	AA7(55-487)
XP_006669573.1	AA7(62-485)
XP_006670769.1	AA7(99-558)
XP_006666302.1	AA8(51-197)
XP_006672376.1	AA9(2-219)
XP_006674548.1	CBM21(1076-1180)
XP_006668829.1	CBM66(741-869)+CBM66(888-1047)
XP_006666761.1	CE1(23-284)
XP_006667336.1	CE1(50-188)
XP_006669448.1	CE16(15-330)
XP_006673031.1	CE3(46-247)
XP_006673979.1	CE4(118-242)
XP_006668840.1	CE4(262-368)
XP_006673297.1	CE4(65-197)
XP_006671526.1	CE4(66-197)
XP_006671390.1	CE5(104-278)
XP_006665871.1	CE5(24-216)
XP_006666794.1	CE5(32-222)
XP_006671476.1	CE5(83-249)
XP_006669832.1	CE9(56-449)
XP_006670503.1	GH1(126-594)
XP_006668079.1	GH109(4-153)
XP_006674426.1	GH114(30-258)
XP_006673652.1	GH114(92-289)
XP_006670654.1	GH12(511-662)
XP_006669818.1	GH125(70-495)
XP_006665646.1	GH125(85-520)
XP_006669966.1	GH128(136-348)
XP_006666846.1	GH128(90-325)
XP_006668736.1	GH13_25(1081-1532)
XP_006672132.1	GH13_40(270-621)
XP_006673895.1	GH13_40(33-392)
XP_006674747.1	GH13_5(37-380)
XP_006672629.1	GH13_8(235-528)
XP_006671868.1	GH132(196-493)
XP_006670576.1	GH132(54-316)
XP_006668693.1	GH135(20-279)
XP_006673180.1	GH136(20-477)
XP_006668393.1	GH142(30-505)+CBM13(680-815)
XP_006672265.1	GH15(291-666)
XP_006674010.1	GH15(70-481)+CBM20(550-641)
XP_006668532.1	GH152(2-263)
XP_006673181.1	GH154(15-239)
XP_006672914.1	GH16_1(122-357)
XP_006668247.1	GH16_1(51-278)
XP_006667570.1	GH16_1(63-292)
XP_006668698.1	GH16_1(68-321)
XP_006666688.1	GH16_1(72-310)
XP_006673931.1	GH16_1(84-317)
XP_006670200.1	GH16_18(66-215)
XP_006667551.1	GH16_18(66-222)
XP_006669217.1	GH16_18(67-221)
XP_006670334.1	GH16_18(68-225)
XP_006667326.1	GH16_18(74-220)
XP_006673243.1	GH16_19(97-266)
XP_006671826.1	GH16_22(81-288)
XP_006668033.1	GH16_22(88-316)
XP_006670976.1	GH16_23(96-283)
XP_006668082.1	GH16_3(32-281)
XP_006671317.1	GH16_3(42-301)
XP_006671668.1	GH16_3(88-302)
XP_006672985.1	GH16_4(128-463)
XP_006666169.1	GH16_4(159-481)
XP_006670501.1	GH162(27-517)
XP_006666403.1	GH17(163-408)
XP_006672527.1	GH17(390-657)
XP_006669333.1	GH17(99-295)
XP_006672675.1	GH18(100-450)
XP_006673432.1	GH18(121-470)
XP_006674115.1	GH18(137-342)
XP_006674041.1	GH18(158-496)
XP_006668866.1	GH18(169-516)
XP_006665541.1	GH18(183-538)
XP_006674325.1	GH18(21-386)
XP_006665708.1	GH18(2-356)
XP_006670895.1	GH18(30-280)
XP_006674324.1	GH18(31-267)
XP_006674376.1	GH18(342-691)
XP_006672322.1	GH18(36-239)
XP_006671275.1	GH18(38-369)
XP_006668493.1	GH18(38-373)
XP_006672659.1	GH18(42-260)
XP_006670951.1	GH18(42-300)
XP_006673222.1	GH18(50-285)
XP_006674319.1	GH18(504-851)
XP_006670325.1	GH18(518-825)+CBM66(1187-1347)
XP_006668801.1	GH18(52-336)
XP_006670026.1	GH18(558-908)
XP_006673374.1	GH18(95-393)
XP_006670132.1	GH2(106-700)
XP_006669850.1	GH2(166-838)
XP_006668098.1	GH2(43-897)
XP_006669028.1	GH2(47-955)
XP_006665383.1	GH2(5-744)
XP_006670166.1	GH2(61-476)
XP_006668695.1	GH20(166-496)
XP_006674193.1	GH20(184-559)
XP_006674437.1	GH20(185-530)
XP_006673468.1	GH25(26-209)
XP_006673409.1	GH27(142-399)
XP_006673799.1	GH28(134-443)
XP_006674583.1	GH29(164-520)
XP_006674433.1	GH29(48-370)
XP_006666013.1	GH3(101-351)
XP_006670375.1	GH3(167-379)
XP_006671934.1	GH3(34-245)
XP_006673913.1	GH3(70-291)
XP_006669938.1	GH3(78-291)
XP_006669831.1	GH3(86-302)
XP_006667965.1	GH3(95-316)
XP_006665779.1	GH3(97-339)
XP_006673113.1	GH3(99-310)
XP_006668728.1	GH31(161-601)
XP_006670135.1	GH31(239-721)
XP_006671943.1	GH31(249-805)
XP_006672329.1	GH31(381-828)
XP_006665671.1	GH32(60-376)
XP_006673898.1	GH35(154-484)
XP_006673408.1	GH35(36-357)
XP_006668544.1	GH35(81-411)
XP_006674271.1	GH36(98-711)
XP_006670757.1	GH37(208-771)
XP_006673981.1	GH37(77-652)
XP_006671595.1	GH38(453-712)
XP_006668106.1	GH43_34(55-335)+CBM66(353-508)
XP_006667959.1	GH47(115-577)
XP_006668117.1	GH47(121-595)
XP_006673387.1	GH47(171-665)
XP_006669927.1	GH47(190-650)
XP_006666496.1	GH47(308-831)
XP_006665310.1	GH47(35-577)
XP_006673932.1	GH47(39-514)
XP_006671920.1	GH5_11(126-461)
XP_006666498.1	GH5_12(15-548)
XP_006665992.1	GH5_15(90-394)
XP_006671455.1	GH5_24(144-456)
XP_006669762.1	GH5_27(55-386)
XP_006674380.1	GH5_5(23-315)
XP_006669842.1	GH5_9(351-674)
XP_006670947.1	GH54(25-333)+CBM42(351-490)
XP_006668746.1	GH55(14-758)
XP_006673431.1	GH55(195-950)
XP_006674681.1	GH55(20-743)
XP_006670210.1	GH55(208-716)
XP_006666896.1	GH55(30-725)
XP_006667971.1	GH55(31-773)
XP_006670673.1	GH55(567-1294)
XP_006666916.1	GH55(580-1322)
XP_006669985.1	GH63(508-961)
XP_006673012.1	GH63(585-796)
XP_006670975.1	GH64(3-372)
XP_006674182.1	GH64(57-428)
XP_006667121.1	GH65(390-752)
XP_006669637.1	GH72(18-298)
XP_006669918.1	GH72(18-332)
XP_006672332.1	GH72(187-496)
XP_006670326.1	GH72(25-328)
XP_006665438.1	GH72(4-322)
XP_006669855.1	GH75(12-253)
XP_006674767.1	GH75(8-230)
XP_006674370.1	GH76(127-488)
XP_006667185.1	GH76(25-413)
XP_006670916.1	GH76(27-411)
XP_006669451.1	GH76(28-402)
XP_006668427.1	GH76(29-404)
XP_006673765.1	GH76(32-393)
XP_006673698.1	GH76(33-432)
XP_006668240.1	GH76(39-404)
XP_006672799.1	GH76(88-488)
XP_006673886.1	GH79(34-504)
XP_006670263.1	GH81(318-1002)
XP_006667891.1	GH84(195-505)
XP_006673182.1	GH88(99-500)
XP_006669301.1	GH89(47-729)
XP_006667416.1	GH89(67-726)
XP_006669220.1	GH92(239-754)
XP_006667303.1	GH92(263-771)
XP_006666636.1	GH92(264-783)
XP_006669379.1	GH92(772-1259)
XP_006666634.1	GT1(119-473)
XP_006674202.1	GT1(183-462)
XP_006674204.1	GT1(189-483)
XP_006670937.1	GT1(191-513)
XP_006674754.1	GT1(250-516)
XP_006666214.1	GT1(250-585)
XP_006666378.1	GT1(945-1352)
XP_006667594.1	GT109(4-435)
XP_006672268.1	GT109(5-410)
XP_006665231.1	GT15(105-375)
XP_006674309.1	GT15(115-433)
XP_006670824.1	GT15(76-352)
XP_006666709.1	GT17(53-343)
XP_006668241.1	GT17(55-346)
XP_006665364.1	GT17(68-359)
XP_006666195.1	GT17(69-361)
XP_006668180.1	GT2(1059-1567)
XP_006665926.1	GT2(11-180)
XP_006672384.1	GT2(118-275)
XP_006668181.1	GT2(1299-1789)
XP_006668168.1	GT2(180-467)
XP_006667197.1	GT2(230-398)+GT2(375-584)
XP_006665670.1	GT2(236-398)+GT2(376-615)
XP_006670653.1	GT2(239-472)
XP_006673712.1	GT2(258-420)
XP_006673298.1	GT2(274-630)
XP_006671520.1	GT2(437-663)
XP_006672984.1	GT2(535-745)
XP_006666170.1	GT2(554-766)
XP_006672174.1	GT2(647-1171)
XP_006665286.1	GT2(73-308)
XP_006674438.1	GT20(112-582)
XP_006666387.1	GT20(132-552)
XP_006666229.1	GT20(14-478)
XP_006672050.1	GT20(159-616)
XP_006674717.1	GT21(51-358)
XP_006672128.1	GT22(12-279)
XP_006672483.1	GT22(15-466)
XP_006666107.1	GT22(39-469)
XP_006667885.1	GT22(5-410)
XP_006666399.1	GT24(1167-1414)
XP_006673912.1	GT25(69-322)
XP_006667062.1	GT25(89-270)
XP_006668947.1	GT3(19-657)
XP_006674467.1	GT32(121-197)
XP_006670425.1	GT32(166-247)
XP_006674017.1	GT32(87-167)
XP_006666957.1	GT32(88-155)
XP_006669421.1	GT33(50-466)
XP_006667567.1	GT34(145-409)
XP_006666967.1	GT34(66-292)
XP_006669409.1	GT35(236-947)
XP_006671757.1	GT39(52-297)
XP_006674385.1	GT39(60-304)
XP_006674102.1	GT39(67-305)
XP_006670338.1	GT4(218-349)
XP_006667284.1	GT4(283-466)
XP_006667687.1	GT4(360-514)
XP_006666905.1	GT4(375-535)
XP_006666405.1	GT48(1198-1978)
XP_006672842.1	GT50(151-429)
XP_006666807.1	GT57(17-489)
XP_006672474.1	GT57(63-294)+GT57(333-565)
XP_006665244.1	GT58(41-406)
XP_006665238.1	GT59(63-596)
XP_006674254.1	GT61(279-404)
XP_006671577.1	GT62(191-454)
XP_006665612.1	GT62(84-347)
XP_006668918.1	GT62(99-363)
XP_006667530.1	GT64(91-332)
XP_006671571.1	GT66(23-667)
XP_006673268.1	GT69(125-365)
XP_006666687.1	GT69(141-417)
XP_006674386.1	GT69(59-316)
XP_006673011.1	GT71(241-480)
XP_006665573.1	GT76(20-429)
XP_006669191.1	GT8(11-224)
XP_006670184.1	GT90(312-599)
XP_006666311.1	GT90(318-590)
XP_006666689.1	GT90(348-620)
XP_006665686.1	GT90(356-645)
XP_006671199.1	GT90(460-736)
XP_006670837.1	GT90(506-722)
XP_006668951.1	GT90(627-889)
XP_006674018.1	PL20(24-258)
XP_006668743.1	PL35(369-546)
XP_006665934.1	PL7_4(25-233)
XP_006666908.1	PL8_4(323-565)

## Sheet: Cyclocybe aegerita AAE3
CAA7260495.1	AA1_1(33-336)
CAA7260498.1	AA1_1(33-336)
CAA7264093.1	AA1_1(33-336)
CAA7264101.1	AA1_1(33-336)
CAA7265189.1	AA1_1(34-336)
CAA7264102.1	AA1_1(34-337)
CAA7270047.1	AA1_1(34-337)
CAA7263068.1	AA1_1(35-338)
CAA7264110.1	AA1_1(35-338)
CAA7264095.1	AA1_1(37-340)
CAA7270551.1	AA1_1(38-157)
CAA7270037.1	AA1_1(38-349)
CAA7261127.1	AA1_1(40-340)
CAA7269328.1	AA1_2(41-401)
CAA7270797.1	AA12(33-434)
CAA7263001.1	AA12(33-436)
CAA7260964.1	AA14(153-421)
CAA7267535.1	AA14(19-284)
CAA7260299.1	AA14(25-301)
CAA7263825.1	AA16(105-244)
CAA7260719.1	AA2(106-355)
CAA7264026.1	AA2(44-298)
CAA7266106.1	AA2(44-298)
CAA7259209.1	AA2(45-298)
CAA7268285.1	AA2(45-298)
CAA7271521.1	AA2(55-264)
CAA7266750.1	AA2(67-219)
CAA7262709.1	AA3_2(13-590)
CAA7270590.1	AA3_2(32-605)
CAA7257392.1	AA3_2(33-582)
CAA7266121.1	AA3_2(36-602)
CAA7264298.1	AA3_2(36-613)
CAA7269422.1	AA3_2(37-235)
CAA7269421.1	AA3_2(37-578)
CAA7257390.1	AA3_2(38-595)
CAA7269318.1	AA3_2(38-614)
CAA7268219.1	AA3_2(38-646)
CAA7263638.1	AA3_2(40-607)
CAA7270742.1	AA3_2(42-603)
CAA7269323.1	AA3_2(44-574)
CAA7261241.1	AA3_2(44-620)
CAA7265020.1	AA3_2(44-620)
CAA7266375.1	AA3_2(47-624)
CAA7264104.1	AA3_2(57-609)
CAA7268208.1	AA3_2(63-670)
CAA7269948.1	AA3_2(63-670)
CAA7266838.1	AA3_2(73-642)
CAA7263044.1	AA3_2(83-697)
CAA7266836.1	AA3_2(88-652)
CAA7264498.1	AA3_3(5-624)
CAA7269593.1	AA3_3(78-673)
CAA7269592.1	AA3_3(9-600)
CAA7271301.1	AA4(20-238)
CAA7271472.1	AA5_1(200-739)
CAA7271300.1	AA5_1(22-559)
CAA7259422.1	AA5_1(22-621)
CAA7259421.1	AA5_1(24-622)
CAA7261864.1	AA5_1(38-592)
CAA7268622.1	AA6(71-266)
CAA7259412.1	AA7(130-543)
CAA7268633.1	AA7(131-334)
CAA7259413.1	AA7(133-546)
CAA7263534.1	AA7(133-556)
CAA7271094.1	AA7(134-559)
CAA7268872.1	AA7(134-576)
CAA7268634.1	AA7(135-561)
CAA7271039.1	AA7(136-563)
CAA7271299.1	AA7(143-339)
CAA7265471.1	AA7(143-561)
CAA7265841.1	AA7(147-575)
CAA7268663.1	AA7(161-350)
CAA7261874.1	AA7(20-248)
CAA7266217.1	AA7(31-256)
CAA7262613.1	AA7(34-210)
CAA7269963.1	AA7(34-260)
CAA7263467.1	AA7(46-492)
CAA7263466.1	AA7(51-274)
CAA7266220.1	AA7(54-489)
CAA7268760.1	AA7(60-286)
CAA7261278.1	AA7(70-270)
CAA7271051.1	AA7(72-245)
CAA7267894.1	AA7(72-268)
CAA7261881.1	AA7(73-356)
CAA7257492.1	AA7(81-288)
CAA7260271.1	AA7(83-513)
CAA7270055.1	AA7(97-270)
CAA7262555.1	AA8(23-201)+AA3_1(217-764)
CAA7262734.1	AA8(25-205)+AA12(237-633)
CAA7262731.1	AA8(26-206)+AA12(238-635)
CAA7259330.1	AA9(11-236)
CAA7261663.1	AA9(13-223)
CAA7261272.1	AA9(5-214)
CAA7259334.1	AA9(5-222)
CAA7263966.1	AA9(6-202)
CAA7267186.1	AA9(6-212)
CAA7269966.1	AA9(6-213)
CAA7261477.1	AA9(6-225)
CAA7267275.1	AA9(7-218)
CAA7263650.1	AA9(7-221)
CAA7268599.1	AA9(7-229)
CAA7263648.1	AA9(8-224)
CAA7269442.1	AA9(8-224)
CAA7261476.1	AA9(8-225)
CAA7266770.1	AA9(9-199)
CAA7263969.1	AA9(9-201)
CAA7268895.1	AA9(9-202)
CAA7261478.1	AA9(9-227)
CAA7263309.1	AA9(9-230)
CAA7265680.1	AA9(9-236)
CAA7257348.1	CBM1(23-50)+CE15(120-440)
CAA7267720.1	CBM1(24-51)+GH10(90-382)
CAA7270052.1	CBM1(25-52)+CE15(115-438)
CAA7265363.1	CBM1(25-52)+GH10(104-407)
CAA7268904.1	CBM13(173-265)
CAA7268902.1	CBM13(177-305)
CAA7260702.1	CBM13(182-310)
CAA7262364.1	CBM13(188-309)
CAA7268896.1	CBM13(190-319)
CAA7268898.1	CBM13(193-315)
CAA7269993.1	CBM13(201-318)
CAA7267518.1	CBM13(37-159)
CAA7263867.1	CBM13(41-162)
CAA7264257.1	CBM13(505-626)
CAA7260908.1	CBM21(575-695)
CAA7265144.1	CE1(107-318)
CAA7268010.1	CE1(35-286)
CAA7260746.1	CE1(37-237)
CAA7261836.1	CE1(39-223)
CAA7265409.1	CE12(10-188)
CAA7265900.1	CE12(21-231)
CAA7262811.1	CE12(21-232)
CAA7267025.1	CE12(35-228)
CAA7260574.1	CE15(49-251)
CAA7260162.1	CE16(129-356)
CAA7271642.1	CE16(20-273)
CAA7262671.1	CE16(36-300)
CAA7259752.1	CE16(4-109)
CAA7271332.1	CE16(53-325)
CAA7263438.1	CE16(65-321)
CAA7260315.1	CE16(92-349)
CAA7263353.1	CE17(195-356)
CAA7261999.1	CE2(127-329)
CAA7264451.1	CE4(135-255)
CAA7258751.1	CE4(200-309)
CAA7260499.1	CE4(218-339)
CAA7269487.1	CE4(31-147)
CAA7269509.1	CE4(36-155)
CAA7264881.1	CE4(36-158)
CAA7260904.1	CE4(37-154)
CAA7269500.1	CE4(40-163)
CAA7265224.1	CE4(46-151)
CAA7265485.1	CE8(36-313)
CAA7260561.1	CE9(10-270)+CE9(342-486)
CAA7270536.1	GH1(123-593)
CAA7270070.1	GH1(137-614)
CAA7271280.1	GH1(16-252)
CAA7263396.1	GH1(7-472)
CAA7268393.1	GH1(7-478)
CAA7269596.1	GH10(166-354)
CAA7265361.1	GH10(172-351)
CAA7269601.1	GH10(177-369)
CAA7265360.1	GH10(188-364)
CAA7269595.1	GH10(29-334)
CAA7269804.1	GH10(45-325)
CAA7268314.1	GH105(125-315)
CAA7260265.1	GH105(128-371)
CAA7263839.1	GH105(141-349)
CAA7268296.1	GH105(176-391)
CAA7259540.1	GH105(47-365)
CAA7262311.1	GH105(71-349)
CAA7259546.1	GH109(41-199)
CAA7262063.1	GH115(34-674)
CAA7260891.1	GH12(108-257)
CAA7259511.1	GH125(111-520)
CAA7269913.1	GH127(314-538)
CAA7259519.1	GH128(139-356)
CAA7268179.1	GH128(171-387)
CAA7265847.1	GH128(45-257)
CAA7261406.1	GH128(48-255)
CAA7260655.1	GH128(59-281)
CAA7266390.1	GH13_1(102-411)
CAA7270175.1	GH13_1(60-365)
CAA7271667.1	GH13_22(99-499)+GH13_22(1145-1611)
CAA7267401.1	GH13_25(1128-1582)
CAA7263967.1	GH13_32(89-357)+CBM20(517-604)
CAA7269704.1	GH13_40(34-395)
CAA7267009.1	GH13_5(61-403)
CAA7260057.1	GH13_8(231-524)
CAA7271330.1	GH131(21-252)
CAA7261556.1	GH131(29-308)
CAA7266100.1	GH15(336-711)
CAA7262982.1	GH15(46-448)+CBM20(479-563)
CAA7262967.1	GH15(95-495)+CBM20(528-613)
CAA7266146.1	GH152(112-342)
CAA7266147.1	GH152(25-255)
CAA7268640.1	GH154(17-366)
CAA7257296.1	GH16_1(103-329)
CAA7268897.1	GH16_1(112-344)
CAA7263878.1	GH16_1(115-348)
CAA7267292.1	GH16_1(1-191)
CAA7265327.1	GH16_1(124-357)
CAA7268521.1	GH16_1(127-306)
CAA7259416.1	GH16_1(129-362)
CAA7259977.1	GH16_1(162-405)
CAA7265334.1	GH16_1(184-394)
CAA7267198.1	GH16_1(66-294)
CAA7265779.1	GH16_1(7-131)
CAA7263870.1	GH16_1(92-325)
CAA7264276.1	GH16_19(178-349)
CAA7269992.1	GH16_2(142-488)
CAA7263155.1	GH16_2(170-519)
CAA7262719.1	GH16_2(181-534)
CAA7267200.1	GH16_2(185-538)
CAA7260065.1	GH16_2(186-536)
CAA7258630.1	GH16_2(205-556)
CAA7261952.1	GH16_2(246-592)
CAA7261393.1	GH16_2(252-591)
CAA7262695.1	GH16_2(273-626)
CAA7270511.1	GH16_2(416-792)
CAA7262701.1	GH16_2(82-326)
CAA7260642.1	GH16_23(87-282)
CAA7271076.1	GH16_4(198-537)
CAA7264547.1	GH16_4(335-686)
CAA7259638.1	GH17(125-392)
CAA7266970.1	GH17(242-513)
CAA7259874.1	GH18(119-474)
CAA7262541.1	GH18(13-231)
CAA7260882.1	GH18(14-386)
CAA7262246.1	GH18(154-550)
CAA7262225.1	GH18(159-552)
CAA7268385.1	GH18(172-558)
CAA7267673.1	GH18(207-548)
CAA7261940.1	GH18(208-545)
CAA7258783.1	GH18(26-273)
CAA7265567.1	GH18(33-339)
CAA7260106.1	GH18(3-345)
CAA7261830.1	GH18(44-403)
CAA7262557.1	GH18(62-414)
CAA7263156.1	GH18(6-350)
CAA7258784.1	GH18(65-340)
CAA7268344.1	GH18(67-401)
CAA7268345.1	GH18(69-435)
CAA7268343.1	GH18(70-324)
CAA7259722.1	GH2(26-733)
CAA7266101.1	GH2(47-712)
CAA7261525.1	GH20(2-180)
CAA7261537.1	GH20(221-558)
CAA7266061.1	GH24(108-249)
CAA7266062.1	GH24(113-252)
CAA7260623.1	GH24(177-314)
CAA7266089.1	GH24(69-210)
CAA7264305.1	GH25(204-388)
CAA7268256.1	GH27(128-383)
CAA7262876.1	GH27(136-379)
CAA7268254.1	GH27(245-500)
CAA7265052.1	GH28(49-338)
CAA7260520.1	GH28(54-385)
CAA7268813.1	GH28(676-976)
CAA7262631.1	GH28(76-353)
CAA7265302.1	GH3(131-339)
CAA7268703.1	GH3(132-356)
CAA7266631.1	GH3(134-339)
CAA7270033.1	GH3(145-346)
CAA7264064.1	GH3(154-355)
CAA7262715.1	GH3(156-357)
CAA7264066.1	GH3(158-360)
CAA7264065.1	GH3(192-394)
CAA7262718.1	GH3(193-394)
CAA7260099.1	GH3(36-247)
CAA7270155.1	GH3(37-249)
CAA7261047.1	GH3(46-260)
CAA7262571.1	GH3(72-301)
CAA7259501.1	GH3(73-324)
CAA7262653.1	GH30_3(167-376)
CAA7270553.1	GH30_3(56-438)
CAA7265331.1	GH30_7(20-453)
CAA7261038.1	GH31(257-770)
CAA7267659.1	GH31(266-700)
CAA7262383.1	GH31(336-737)
CAA7263665.1	GH31(336-886)
CAA7260493.1	GH31(365-819)
CAA7265488.1	GH35(133-458)
CAA7265162.1	GH35(42-375)
CAA7259499.1	GH35(54-377)
CAA7266867.1	GH37(150-721)
CAA7261546.1	GH37(87-530)
CAA7262329.1	GH38(291-549)
CAA7260874.1	GH43_14(23-315)+CBM91(382-575)
CAA7261215.1	GH43_23(86-286)
CAA7259984.1	GH43_24(43-281)
CAA7260619.1	GH43_5(34-311)
CAA7271499.1	GH44(326-757)
CAA7270213.1	GH47(120-568)
CAA7264898.1	GH47(604-1078)
CAA7259685.1	GH47(88-521)
CAA7266318.1	GH47(93-571)
CAA7263605.1	GH47(99-574)
CAA7257417.1	GH5_11(32-369)
CAA7260938.1	GH5_12(753-1221)
CAA7263297.1	GH5_12(78-593)
CAA7265173.1	GH5_15(78-245)
CAA7269429.1	GH5_22(52-345)
CAA7270937.1	GH5_22(67-363)
CAA7271705.1	GH5_30(68-508)
CAA7267858.1	GH5_5(22-330)
CAA7267109.1	GH5_5(99-377)
CAA7265374.1	GH5_50(211-473)
CAA7270598.1	GH5_50(92-384)
CAA7263174.1	GH5_7(124-403)
CAA7266518.1	GH5_7(60-372)
CAA7266842.1	GH5_9(147-461)
CAA7264788.1	GH5_9(166-472)
CAA7271152.1	GH5_9(218-523)
CAA7262821.1	GH5_9(235-527)
CAA7260371.1	GH5_9(260-565)
CAA7267896.1	GH5_9(334-640)
CAA7264787.1	GH5_9(79-385)
CAA7264786.1	GH5_9(85-393)
CAA7268506.1	GH51(197-643)
CAA7268528.1	GH51(205-647)
CAA7267295.1	GH53(23-345)
CAA7270475.1	GH55(40-637)
CAA7267897.1	GH55(54-455)
CAA7270494.1	GH55(610-1358)
CAA7271586.1	GH6(110-406)
CAA7261002.1	GH6(140-417)
CAA7266323.1	GH6(52-356)
CAA7267310.1	GH6(65-338)
CAA7268878.1	GH62(24-307)
CAA7268624.1	GH62(81-364)
CAA7265444.1	GH63(589-797)
CAA7260592.1	GH63(595-1052)
CAA7271265.1	GH7(116-375)
CAA7263710.1	GH7(20-453)
CAA7262333.1	GH7(21-313)
CAA7270043.1	GH7(21-455)
CAA7270081.1	GH7(21-455)
CAA7271268.1	GH7(21-455)
CAA7263714.1	GH7(21-455)+CBM1(480-508)
CAA7270082.1	GH7(22-455)
CAA7270084.1	GH7(40-473)
CAA7270083.1	GH7(94-433)
CAA7260403.1	GH71(103-501)
CAA7261571.1	GH71(149-322)+GH71(409-604)
CAA7261980.1	GH71(4-357)
CAA7261978.1	GH71(65-428)
CAA7259990.1	GH72(23-341)
CAA7266614.1	GH74(79-188)
CAA7263178.1	GH76(63-366)
CAA7264017.1	GH78(3-376)
CAA7261993.1	GH79(106-524)
CAA7262798.1	GH79(112-499)
CAA7261992.1	GH79(147-557)
CAA7267056.1	GH79(400-640)
CAA7265679.1	GH79(42-437)
CAA7260045.1	GH79(42-510)
CAA7267123.1	GH79(44-347)
CAA7262323.1	GH79(89-520)
CAA7269656.1	GH85(130-475)
CAA7265376.1	GH88(66-389)
CAA7259909.1	GH9(47-499)
CAA7261861.1	GH92(275-740)
CAA7263424.1	GH92(311-732)
CAA7268701.1	GH92(355-822)
CAA7260894.1	GT1(217-535)
CAA7270416.1	GT1(236-560)
CAA7259988.1	GT1(915-1332)
CAA7265492.1	GT15(54-220)
CAA7263914.1	GT15(68-338)
CAA7271687.1	GT15(76-346)
CAA7264528.1	GT15(78-347)
CAA7271689.1	GT15(94-364)
CAA7259036.1	GT17(70-225)
CAA7263376.1	GT2(1238-1745)
CAA7259410.1	GT2(1243-1750)
CAA7265128.1	GT2(134-314)
CAA7265138.1	GT2(142-322)
CAA7262411.1	GT2(161-254)
CAA7264741.1	GT2(171-330)
CAA7263633.1	GT2(183-350)
CAA7259260.1	GT2(188-672)
CAA7259726.1	GT2(207-378)
CAA7263632.1	GT2(210-377)
CAA7266051.1	GT2(282-444)
CAA7261768.1	GT2(383-546)
CAA7260481.1	GT2(403-568)
CAA7264548.1	GT2(503-717)
CAA7260784.1	GT2(52-284)
CAA7271075.1	GT2(572-786)
CAA7265880.1	GT2(662-1184)
CAA7266315.1	GT2(86-265)
CAA7261208.1	GT20(101-573)
CAA7264029.1	GT20(198-681)
CAA7267085.1	GT20(208-513)
CAA7268020.1	GT21(66-325)
CAA7269473.1	GT22(31-429)
CAA7271512.1	GT22(6-163)
CAA7264861.1	GT22(80-554)
CAA7261129.1	GT24(1266-1513)
CAA7267312.1	GT25(53-302)
CAA7266325.1	GT25(53-319)
CAA7265384.1	GT28(5-136)
CAA7269365.1	GT3(345-987)
CAA7259861.1	GT32(472-551)
CAA7271421.1	GT33(1-473)
CAA7263964.1	GT35(145-863)
CAA7271132.1	GT39(132-370)
CAA7269184.1	GT39(79-319)
CAA7260889.1	GT4(225-412)
CAA7270260.1	GT4(281-423)
CAA7261541.1	GT4(307-472)
CAA7265431.1	GT4(495-669)
CAA7271710.1	GT48(743-1512)
CAA7266148.1	GT48(762-1534)
CAA7259022.1	GT49(199-482)
CAA7270924.1	GT50(180-450)
CAA7261601.1	GT57(321-592)
CAA7259655.1	GT57(50-230)
CAA7265372.1	GT58(82-440)
CAA7258734.1	GT59(1-387)
CAA7265223.1	GT66(25-710)
CAA7263354.1	GT69(143-381)
CAA7269378.1	GT69(461-686)
CAA7266558.1	GT8(104-275)
CAA7270981.1	GT8(111-278)
CAA7262410.1	GT8(313-429)
CAA7265924.1	GT8(6-228)
CAA7268247.1	GT8(98-338)
CAA7263370.1	GT90(324-630)
CAA7269158.1	PL1_7(118-292)
CAA7269160.1	PL1_7(73-252)
CAA7260900.1	PL14(125-297)
CAA7260917.1	PL14_4(148-369)
CAA7263057.1	PL14_4(74-293)
CAA7263146.1	PL14_5(97-306)
CAA7268613.1	PL26(16-893)
CAA7265558.1	PL3_2(35-225)
CAA7268022.1	PL35(519-702)
CAA7266585.1	PL38(244-493)
CAA7263300.1	PL38(69-363)
CAA7261388.1	PL4_1(16-455)
CAA7268444.1	PL4_1(20-515)
CAA7262872.1	PL42(45-329)
CAA7266469.1	PL8(386-630)
CAA7266471.1	PL8(465-708)
CAA7266470.1	PL8_4(463-702)
CAA7270088.1	PL9_3(20-381)

## Sheet: Grifola frondosa 9006-11
jgi|Grifr1|6740|phoA-1	AA1(29-488)
jgi|Grifr1|14858|LCC4_1-1	AA1_1(1-276)
jgi|Grifr1|12971|LAC_1-1	AA1_1(33-334)
jgi|Grifr1|12075|LCC4_2-1	AA1_1(36-236)
jgi|Grifr1|3566|LCC2_3-1	AA1_1(36-240)
jgi|Grifr1|12070|LCC2_1-1	AA1_1(36-336)
jgi|Grifr1|11184|LCC2_2-1	AA1_1(41-341)
jgi|Grifr1|12757|LCC1-1	AA1_1(91-391)
jgi|Grifr1|12264|LAC_0-1	AA1_1(98-263)
jgi|Grifr1|2584|fio1-1	AA1_2(40-384)
jgi|Grifr1|440|transcript:OBZ79991	AA12(14-428)
jgi|Grifr1|14762|transcript:OBZ72245	AA14(186-420)
jgi|Grifr1|14276|TUBB2-1	AA14(19-281)
jgi|Grifr1|14279|transcript:OBZ72041	AA14(50-312)
jgi|Grifr1|3841|CCP1-1	AA2(109-366)
jgi|Grifr1|8690|vpl1_2-1	AA2(1-102)
jgi|Grifr1|75|vpl1_1-1	AA2(230-330)
jgi|Grifr1|2990|vpl1_3-1	AA2(28-280)
jgi|Grifr1|7584|mnp3_3-1	AA2(31-273)
jgi|Grifr1|10651|vpl2_3-1	AA2(38-139)+AA2(155-267)
jgi|Grifr1|10666|vpl2_2-1	AA2(40-295)
jgi|Grifr1|6612|vpl1_4-1	AA2(40-298)
jgi|Grifr1|6613|vpl2_0-1	AA2(40-298)
jgi|Grifr1|19|vpl2_4-1	AA2(40-300)
jgi|Grifr1|6614|vpl1_0-1	AA2(40-300)
jgi|Grifr1|12887|vpl2_1-1	AA2(40-301)
jgi|Grifr1|5247|mnp3_4-1	AA2(45-156)+AA2(199-284)
jgi|Grifr1|11326|mnp3_1-1	AA2(45-222)
jgi|Grifr1|11245|mnp3_0-1	AA2(45-292)
jgi|Grifr1|4520|mnp3_5-1	AA2(45-304)
jgi|Grifr1|9129|mnp3_2-1	AA2(45-305)
jgi|Grifr1|13039|pdh1_5-1	AA3(46-493)
jgi|Grifr1|12950|gox_0-1	AA3_2(11-222)
jgi|Grifr1|6629|SDH_0-1	AA3_2(122-568)
jgi|Grifr1|5298|CHDH-1	AA3_2(124-432)
jgi|Grifr1|14337|transcript:OBZ72180	AA3_2(12-562)
jgi|Grifr1|13993|transcript:OBZ73019_GOX_1-1	AA3_2(14-579)
jgi|Grifr1|8061|pdh1_3-1	AA3_2(18-330)
jgi|Grifr1|54|GOX_1-1	AA3_2(20-592)
jgi|Grifr1|12951|betA_0-1	AA3_2(2-340)
jgi|Grifr1|10821|transcript:OBZ65934_gox_0-1	AA3_2(268-542)
jgi|Grifr1|8060|pdh1_1-1	AA3_2(27-583)
jgi|Grifr1|12005|alkJ-1	AA3_2(310-593)
jgi|Grifr1|12952|pdh1_2-1	AA3_2(31-610)
jgi|Grifr1|2452|pdh1_0-1	AA3_2(32-515)
jgi|Grifr1|3496|SDH_2-1	AA3_2(35-534)
jgi|Grifr1|3516|SDH_1-1	AA3_2(36-600)
jgi|Grifr1|11673|betA_1-1	AA3_2(44-373)
jgi|Grifr1|13989|pdh1_4-1	AA3_2(88-619)
jgi|Grifr1|8780|AOD1_1-1	AA3_3(1-213)
jgi|Grifr1|8769|AOD1_2-1	AA3_3(193-594)
jgi|Grifr1|8781|AOD1_0-1	AA3_3(2-307)
jgi|Grifr1|12161|AOX1_0-1	AA3_3(46-424)
jgi|Grifr1|10365|p2ox-1	AA3_4(230-780)
jgi|Grifr1|678|DLD2-1	AA4(65-263)
jgi|Grifr1|13917|transcript:OBZ73298	AA5(490-966)
jgi|Grifr1|3782|GAOA_1-1	AA5(52-628)
jgi|Grifr1|9255|GAOA_0-1	AA5_1(21-590)
jgi|Grifr1|9251|GAOA_2-1	AA5_1(23-621)
jgi|Grifr1|5368|GAOA_4-1	AA5_1(2-489)
jgi|Grifr1|1812|LANCL2-1	AA5_1(452-1029)
jgi|Grifr1|9260|GAOA_3-1	AA5_1(5-441)
jgi|Grifr1|2103|PST2-1	AA6(154-279)
jgi|Grifr1|2640|HDNO_1-1	AA7(143-319)
jgi|Grifr1|1720|HDNO_0-1	AA7(146-327)
jgi|Grifr1|9788|DLD1-1	AA7(151-346)
jgi|Grifr1|11285|GULO-1	AA7(2-184)
jgi|Grifr1|7049|SEC22-1	AA7(28-261)
jgi|Grifr1|1110|fas5-1	AA7(41-243)
jgi|Grifr1|6482|sol5-1	AA7(77-258)
jgi|Grifr1|5377|CDH-1_1-1	AA8(25-203)
jgi|Grifr1|3352|eglD_5-1	AA9(128-287)
jgi|Grifr1|7501|Cel61a-1	AA9(13-219)
jgi|Grifr1|8188|eglD_1-1	AA9(2-117)
jgi|Grifr1|57|cel61b-1	AA9(3-130)
jgi|Grifr1|7229|eglD_3-1	AA9(428-599)
jgi|Grifr1|8056|eglD_2-1	AA9(6-240)
jgi|Grifr1|8198|eglD_0-1	AA9(7-190)
jgi|Grifr1|8186|transcript:OBZ67829	AA9(7-87)
jgi|Grifr1|13626|eglD_4-1	AA9(8-131)
jgi|Grifr1|7668|transcript:OBZ68120	AA9(8-212)
jgi|Grifr1|1615|cel1_0-1	AA9(8-228)
jgi|Grifr1|13628|cel1_1-1	AA9(9-226)
jgi|Grifr1|7640|transcript:OBZ68228	AA9(9-237)
jgi|Grifr1|7497|XYLD-1	CBM1(23-50)
jgi|Grifr1|781|Esd-1	CE1(31-287)
jgi|Grifr1|93|cip2_1-1	CE15(40-358)
jgi|Grifr1|11899|transcript:OBZ65668	CE16(108-299)
jgi|Grifr1|11816|APG-1	CE16(1-143)
jgi|Grifr1|9551|transcript:OBZ75362	CE16(17-259)
jgi|Grifr1|9549|transcript:OBZ75356	CE16(29-188)
jgi|Grifr1|12284|transcript:OBZ65266	CE16(53-299)
jgi|Grifr1|12283|transcript:OBZ65298	CE16(65-301)
jgi|Grifr1|3364|transcript:OBZ71416	CE16(65-356)
jgi|Grifr1|6758|transcript:OBZ76760	CE17(145-312)
jgi|Grifr1|7477|transcript:OBZ76599	CE4(139-249)
jgi|Grifr1|7476|transcript:OBZ76598	CE4(156-267)
jgi|Grifr1|12931|CDA_1-1	CE4(215-332)
jgi|Grifr1|476|CDA_0-1	CE4(4-99)
jgi|Grifr1|4207|pgdA-1	CE4(71-176)
jgi|Grifr1|811|pme1-1	CE8(130-269)+CE8(259-366)
jgi|Grifr1|3143|PME39-1	CE8(93-300)
jgi|Grifr1|10950|F59B2.3-1	CE9(10-275)+CE9(340-491)
jgi|Grifr1|6522|BGL1B-1	GH1(10-451)
jgi|Grifr1|2491|BGL1A-1	GH1(14-408)
jgi|Grifr1|14767|xynC-1	GH10(111-441)
jgi|Grifr1|9263|xynA_1-1	GH10(40-347)
jgi|Grifr1|12124|transcript:OBZ65450	GH10(696-867)
jgi|Grifr1|12039|xynA_0-1	GH10(73-388)
jgi|Grifr1|7445|yesR-1	GH105(132-366)
jgi|Grifr1|7377|yteT-1	GH109(12-182)
jgi|Grifr1|6327|transcript:OBZ76357	GH109(27-176)
jgi|Grifr1|11467|transcript:OBZ74822	GH115(1-329)
jgi|Grifr1|11430|transcript:OBZ74369	GH115(261-670)
jgi|Grifr1|11425|transcript:OBZ74779	GH115(34-610)
jgi|Grifr1|1885|xgeA-1	GH12(115-268)
jgi|Grifr1|3469|GUN-1	GH12(425-568)
jgi|Grifr1|3467|cel12A-1	GH12(90-241)
jgi|Grifr1|6997|transcript:OBZ76201	GH125(155-514)
jgi|Grifr1|2241|hypBA1-1	GH127(18-564)
jgi|Grifr1|12501|transcript:OBZ73690	GH127(338-562)
jgi|Grifr1|6988|asl1-1	GH128(1-190)
jgi|Grifr1|1697|transcript:OBZ77693	GH128(81-228)
jgi|Grifr1|11031|amy1-1	GH13_1(55-358)
jgi|Grifr1|9828|LKA1-1	GH13_1(58-361)
jgi|Grifr1|9469|mok13-1	GH13_22(31-432)+GT5(1022-1460)
jgi|Grifr1|12605|GDB1-1	GH13_25(1368-1824)
jgi|Grifr1|2227|aml-1	GH13_32(17-258)+CBM20(414-486)
jgi|Grifr1|14655|AMT6-1	GH13_5(783-1106)
jgi|Grifr1|7336|GLC3-1	GH13_8(210-503)
jgi|Grifr1|3091|transcript:OBZ71484	GH131(21-293)
jgi|Grifr1|3372|transcript:OBZ71411	GH131(23-253)
jgi|Grifr1|7205|SR4-1	GH135(52-285)
jgi|Grifr1|3554|transcript:OBZ71553	GH15(295-678)
jgi|Grifr1|5786|glaA-1	GH15(76-465)+CBM20(498-582)
jgi|Grifr1|6570|TL1-1	GH152(32-292)+GH152(322-455)+GH152(544-718)+GH152(833-1045)
jgi|Grifr1|6429|transcript:OBZ76845	GH152(8-214)
jgi|Grifr1|7764|transcript:OBZ68086	GH154(48-266)
jgi|Grifr1|311|transcript:OBZ79820	GH16_1(162-404)
jgi|Grifr1|308|transcript:OBZ78987	GH16_1(163-406)
jgi|Grifr1|2428|transcript:OBZ77862	GH16_1(26-251)
jgi|Grifr1|341|transcript:OBZ78871	GH16_1(3-127)
jgi|Grifr1|13997|transcript:OBZ73025	GH16_1(3-177)
jgi|Grifr1|1156|transcript:OBZ78832	GH16_1(44-185)
jgi|Grifr1|11527|transcript:OBZ74680	GH16_1(51-259)
jgi|Grifr1|3124|transcript:OBZ71521	GH16_1(60-322)
jgi|Grifr1|14002|transcript:OBZ73124	GH16_1(62-294)
jgi|Grifr1|3708|transcript:OBZ70659	GH16_1(66-312)
jgi|Grifr1|11663|transcript:OBZ74401	GH16_1(81-229)
jgi|Grifr1|12873|transcript:OBZ74173	GH16_1(85-217)
jgi|Grifr1|8393|crf1-1	GH16_19(144-221)
jgi|Grifr1|996|SKN1-1	GH16_2(174-522)
jgi|Grifr1|995|KRE6_0-1	GH16_2(204-519)
jgi|Grifr1|2156|KRE6_2-1	GH16_2(289-652)
jgi|Grifr1|7301|KRE6_3-1	GH16_2(351-546)
jgi|Grifr1|5686|KRE6_1-1	GH16_2(401-729)
jgi|Grifr1|12352|BGBP_3-1	GH16_4(102-240)
jgi|Grifr1|13949|BGBP_2-1	GH16_4(1-183)
jgi|Grifr1|13951|BGBP_4-1	GH16_4(202-515)
jgi|Grifr1|7836|BGBP_1-1	GH16_4(315-463)
jgi|Grifr1|1837|BGBP_0-1	GH16_4(537-870)
jgi|Grifr1|14297|btgC-1	GH17(189-460)
jgi|Grifr1|4461|cht-1-1	GH18(162-560)
jgi|Grifr1|4568|CHI3L2-1	GH18(2-372)
jgi|Grifr1|14394|CHI2_0-1	GH18(3-163)
jgi|Grifr1|494|cka1_0-1	GH18(320-570)
jgi|Grifr1|10521|CHI2_1-1	GH18(35-307)
jgi|Grifr1|3882|chiA1_1-1	GH18(41-411)
jgi|Grifr1|2204|chiB1-1	GH18(60-329)
jgi|Grifr1|2627|chiA1_0-1	GH18(71-400)
jgi|Grifr1|11459|chi3_0-1	GH18(77-264)
jgi|Grifr1|12456|chi4-1	GH18(78-291)
jgi|Grifr1|3679|transcript:OBZ70862	GH18(78-314)
jgi|Grifr1|12457|chi3_1-1	GH18(80-282)
jgi|Grifr1|7498|chiB-1	GH18(91-433)
jgi|Grifr1|4015|mndA-1	GH2(40-737)
jgi|Grifr1|7131|man9-1	GH2(55-572)
jgi|Grifr1|3096|HEXO2_0-1	GH20(116-470)
jgi|Grifr1|1245|nahA-1	GH20(164-474)
jgi|Grifr1|6157|hex20-1	GH20(189-522)
jgi|Grifr1|3094|HEXO2_1-1	GH20(260-422)
jgi|Grifr1|13220|HEXO2_2-1	GH20(560-743)
jgi|Grifr1|8356|LYS-1	GH25(31-215)
jgi|Grifr1|582|mel1-1	GH27(127-394)+GH27(622-861)
jgi|Grifr1|8325|agl1-1	GH27(326-580)
jgi|Grifr1|6772|rgxA_1-1	GH28(126-484)
jgi|Grifr1|13405|rgxA_0-1	GH28(128-493)
jgi|Grifr1|6144|pgxC_1-1	GH28(2-155)
jgi|Grifr1|4742|pgaX_0-1	GH28(60-391)
jgi|Grifr1|11664|rhgA-1	GH28(889-1206)
jgi|Grifr1|13397|alfA-1	GH29(334-680)
jgi|Grifr1|12112|bglX-1	GH3(138-315)
jgi|Grifr1|647|bglL_1-1	GH3(163-329)
jgi|Grifr1|10231|bglJ-1	GH3(179-393)
jgi|Grifr1|1602|transcript:OBZ78459	GH3(243-322)
jgi|Grifr1|11081|bglL_0-1	GH3(5-166)
jgi|Grifr1|9939|bglK-1	GH3(85-224)
jgi|Grifr1|11313|nagZ-1	GH3(87-316)
jgi|Grifr1|3313|sevA-1	GH30_3(57-409)
jgi|Grifr1|3239|neg-1-1	GH30_3(57-410)
jgi|Grifr1|9814|yicI-1	GH31(233-667)
jgi|Grifr1|10195|agdC-1	GH31(257-774)
jgi|Grifr1|13232|gls2-1	GH31(328-783)
jgi|Grifr1|3052|AGLU-1	GH31(345-896)
jgi|Grifr1|3545|lacA_0-1	GH35(101-424)
jgi|Grifr1|4904|lacA_1-1	GH35(48-365)
jgi|Grifr1|14792|treB-1	GH37(148-561)
jgi|Grifr1|3079|TREH-1	GH37(64-253)+GH37(254-478)
jgi|Grifr1|11040|ams1-1	GH38(285-513)
jgi|Grifr1|9669|transcript:OBZ75230	GH43_24(197-382)
jgi|Grifr1|5847|abnA-1	GH43_6(96-306)
jgi|Grifr1|13809|GUNK-1	GH45(25-223)
jgi|Grifr1|8245|mns1B_2-1	GH47(127-520)
jgi|Grifr1|8908|MAN1C1-1	GH47(28-405)
jgi|Grifr1|8243|mns1B_1-1	GH47(50-497)
jgi|Grifr1|8242|mns1B_0-1	GH47(51-500)
jgi|Grifr1|15020|transcript:OBZ71803_mnl1-1	GH47(55-489)
jgi|Grifr1|8937|Gk2-1	GH47(85-617)
jgi|Grifr1|6167|MNS1-1	GH47(9-275)
jgi|Grifr1|10178|transcript:OBZ75321	GH5_12(29-556)
jgi|Grifr1|6397|transcript:OBZ77054	GH5_12(72-335)+GH5_12(346-562)
jgi|Grifr1|12774|exgB-1	GH5_15(77-238)
jgi|Grifr1|13651|EXG1_1-1	GH5_22(115-429)
jgi|Grifr1|13650|exgA-1	GH5_22(47-340)
jgi|Grifr1|14154|eglB-1	GH5_5(128-409)
jgi|Grifr1|2500|egl2-1	GH5_5(137-431)
jgi|Grifr1|779|lsg1-1	GH5_5(82-319)
jgi|Grifr1|9388|exg3_1-1	GH5_50(239-394)
jgi|Grifr1|11945|exg3_0-1	GH5_50(61-359)
jgi|Grifr1|7785|manF-1	GH5_7(128-407)
jgi|Grifr1|934|manA-1	GH5_7(66-376)
jgi|Grifr1|14308|XOG1_0-1	GH5_9(104-412)
jgi|Grifr1|14866|XOG1_1-1	GH5_9(1-172)
jgi|Grifr1|10906|exgD_0-1	GH5_9(268-568)
jgi|Grifr1|1568|EXG-1	GH5_9(272-598)
jgi|Grifr1|9352|XOG1_2-1	GH5_9(71-211)
jgi|Grifr1|8298|abfC-1	GH51(15-492)
jgi|Grifr1|2333|abfA-1	GH51(717-1005)
jgi|Grifr1|4474|galA-1	GH53(14-310)
jgi|Grifr1|3644|EXG1_0-1	GH55(1-707)
jgi|Grifr1|5344|cel3-1	GH6(115-410)
jgi|Grifr1|9795|transcript:OBZ75646	GH63(667-877)
jgi|Grifr1|13384|CBH1_3-1	GH7(121-552)
jgi|Grifr1|9577|CBH1_2-1	GH7(20-264)
jgi|Grifr1|11330|CBH1_0-1	GH7(20-451)
jgi|Grifr1|4750|agn1_0-1	GH71(17-409)
jgi|Grifr1|1816|Rad17-1	GH71(57-263)
jgi|Grifr1|473|gel4-1	GH72(23-245)
jgi|Grifr1|735|cel74a-1	GH74(78-190)
jgi|Grifr1|11145|transcript:OBZ74807	GH78(335-688)
jgi|Grifr1|11523|transcript:OBZ74678	GH79(122-501)
jgi|Grifr1|11521|transcript:OBZ74677	GH79(15-377)
jgi|Grifr1|7142|transcript:OBZ77170	GH79(52-359)
jgi|Grifr1|12108|transcript:OBZ65454	GH79(56-471)
jgi|Grifr1|8823|IREG2-1	GH79(615-904)
jgi|Grifr1|11522|transcript:OBZ74672	GH79(66-460)
jgi|Grifr1|4723|transcript:OBZ69575	GH79(67-458)
jgi|Grifr1|12165|ENGASE2-1	GH85(74-407)
jgi|Grifr1|10027|ugl-1	GH88(2-180)
jgi|Grifr1|6174|NAGLU-1	GH89(62-746)
jgi|Grifr1|7207|celD-1	GH9(52-520)
jgi|Grifr1|12085|transcript:OBZ65464	GH92(175-636)
jgi|Grifr1|11320|transcript:OBZ74826	GH92(228-721)
jgi|Grifr1|12113|transcript:OBZ65460	GH92(269-759)
jgi|Grifr1|3731|transcript:OBZ71008	GH92(300-835)
jgi|Grifr1|6362|transcript:OBZ76244	GH92(315-836)
jgi|Grifr1|6372|transcript:OBZ76795	GH92(71-587)
jgi|Grifr1|1850|afcA-1	GH95(32-806)
jgi|Grifr1|470|ATG26-1	GT1(770-1175)
jgi|Grifr1|13453|MNT2_0-1	GT15(113-383)
jgi|Grifr1|9437|MNT2_1-1	GT15(172-345)
jgi|Grifr1|4167|Mgat3-1	GT17(67-352)
jgi|Grifr1|4433|CHS8_1-1	GT2(1197-1456)
jgi|Grifr1|7135|CHS1_1-1	GT2(174-345)+GT2(322-626)
jgi|Grifr1|3681|CHS3-1	GT2(203-366)+GT2(344-561)
jgi|Grifr1|1293|CHS2-1	GT2(209-368)
jgi|Grifr1|3541|CHS4-1	GT2(279-441)
jgi|Grifr1|1840|opgH-1	GT2(339-555)
jgi|Grifr1|9256|CHS1_0-1	GT2(425-940)
jgi|Grifr1|13943|transcript:OBZ72967	GT2(442-643)
jgi|Grifr1|13952|transcript:OBZ73353	GT2(453-654)
jgi|Grifr1|13945|transcript:OBZ72965	GT2(467-671)
jgi|Grifr1|13025|ALG5-1	GT2(47-224)
jgi|Grifr1|3994|HAS3-1	GT2(52-284)
jgi|Grifr1|1988|transcript:OBZ78375	GT2(528-695)
jgi|Grifr1|6186|CHS5-1	GT2(635-1154)
jgi|Grifr1|11233|transcript:OBZ75031	GT20(165-619)
jgi|Grifr1|14479|tps1-1	GT20(207-513)
jgi|Grifr1|8020|tpp1-1	GT20(93-583)
jgi|Grifr1|6486|smp3-1	GT22(20-372)
jgi|Grifr1|10541|transcript:OBZ66289	GT22(275-452)
jgi|Grifr1|5373|GPI10-1	GT22(485-888)
jgi|Grifr1|6257|ALG9-1	GT22(54-538)
jgi|Grifr1|10533|transcript:OBZ66165	GT22(9-348)
jgi|Grifr1|14123|gpt1-1	GT24(1365-1654)
jgi|Grifr1|264|transcript:OBZ79568	GT25(406-549)
jgi|Grifr1|13725|gsy-1_2-1	GT3(107-629)
jgi|Grifr1|1590|gsy-1_1-1	GT3(15-319)
jgi|Grifr1|4581|SUR1-1	GT32(124-203)
jgi|Grifr1|142|Alg1-1	GT33(67-446)
jgi|Grifr1|11174|GPH1-1	GT35(146-918)
jgi|Grifr1|11767|PMT2-1	GT39(1-124)
jgi|Grifr1|11768|transcript:OBZ65725	GT39(58-155)
jgi|Grifr1|12429|PMT4-1	GT39(63-279)
jgi|Grifr1|9218|transcript:OBZ66626_pmt1-1	GT39(73-312)
jgi|Grifr1|2542|gpi3-1	GT4(199-337)
jgi|Grifr1|3063|alg11-1	GT4(295-453)
jgi|Grifr1|6434|FKS1_0-1	GT48(1-278)
jgi|Grifr1|9606|FKS1_3-1	GT48(1-379)
jgi|Grifr1|9605|FKS1_2-1	GT48(629-999)
jgi|Grifr1|6433|FKS1_1-1	GT48(747-1199)
jgi|Grifr1|5414|pigm-1	GT50(181-453)
jgi|Grifr1|3381|ALG6-1	GT57(131-573)
jgi|Grifr1|7409|alg8-1	GT57(166-495)
jgi|Grifr1|9389|transcript:OBZ75976_ALG3-1	GT58(31-389)
jgi|Grifr1|389|ALG10-1	GT59(2-338)
jgi|Grifr1|12797|stt3-1	GT66(103-753)
jgi|Grifr1|13730|transcript:OBZ73255	GT69(1097-1324)
jgi|Grifr1|11746|transcript:OBZ74328	GT69(12-189)
jgi|Grifr1|6759|CMT1-1	GT69(161-399)
jgi|Grifr1|9252|GPI18-1	GT76(28-207)+GT76(209-358)
jgi|Grifr1|616|GOLS1-1	GT8(4-264)
jgi|Grifr1|10211|sed3_2-1	GT8(646-862)
jgi|Grifr1|11802|tyr1_3-1	GT8(67-272)
jgi|Grifr1|1189|transcript:OBZ78755	GT8(7-207)
jgi|Grifr1|6787|CXT1-1	GT90(290-593)
jgi|Grifr1|10154|transcript:OBZ75556	PL14(173-375)
jgi|Grifr1|10103|ALG2-1	PL14_4(230-400)
jgi|Grifr1|10872|transcript:OBZ65906	PL14_4(70-294)
jgi|Grifr1|7586|transcript:OBZ68124	PL14_5(94-303)
jgi|Grifr1|1229|transcript:OBZ79527	PL35(512-697)
jgi|Grifr1|1240|KAT5-1	PL35(990-1175)
jgi|Grifr1|669|transcript:OBZ78723	PL38(320-486)
jgi|Grifr1|6810|transcript:OBZ76953	PL38(71-357)
jgi|Grifr1|13639|transcript:OBZ73459	PL42(66-332)
jgi|Grifr1|1177|cslA_2-1	PL8_4(381-607)
jgi|Grifr1|771|cslA_1-1	PL8_4(454-697)

## Sheet: Hericium alpestre NPCB A08
g9379.t1	AA1(121-591)
g3972.t1	AA1(37-524)
g11135.t1	AA1_1(36-339)
g4032.t1	AA1_1(37-335)
g4121.t1	AA1_1(37-343)
g699.t1	AA1_1(69-367)
g7521.t1	AA1_2(43-402)
g3662.t1	AA12(4-302)
g345.t1	AA14(20-282)
g340.t1	AA14(22-283)
g660.t1	AA2(40-300)
g6947.t1	AA2(42-298)
g6954.t1	AA2(42-299)
g6953.t1	AA2(42-301)
g6955.t1	AA2(42-301)
g6949.t2	AA2(85-345)
g6949.t1	AA2(97-357)
g1074.t1	AA2(99-351)
g2191.t1	AA3(170-683)
g3028.t1	AA3(31-522)
g12600.t1	AA3_2(10-317)+AA3_2(342-620)
g11791.t1	AA3_2(10-388)
g11791.t2	AA3_2(10-461)
g3899.t1	AA3_2(11-395)
g9611.t1	AA3_2(118-675)
g9611.t2	AA3_2(118-689)
g3898.t1	AA3_2(12-296)+AA3_2(297-573)
g9383.t1	AA3_2(12-579)
g4426.t2	AA3_2(13-218)
g4426.t1	AA3_2(13-579)
g4443.t1	AA3_2(14-582)
g11786.t1	AA3_2(19-355)
g11786.t2	AA3_2(19-390)
g790.t1	AA3_2(21-320)
g11217.t1	AA3_2(246-504)
g3948.t1	AA3_2(281-555)
g3084.t1	AA3_2(30-591)
g1840.t1	AA3_2(32-585)
g9577.t1	AA3_2(33-573)
g3080.t1	AA3_2(349-909)
g3081.t1	AA3_2(35-595)
g1839.t1	AA3_2(35-599)
g4054.t1	AA3_2(3-586)
g6599.t1	AA3_2(37-587)
g6599.t2	AA3_2(37-587)
g10768.t1	AA3_2(37-597)
g9384.t1	AA3_2(37-600)
g8037.t1	AA3_2(42-559)
g3083.t1	AA3_2(65-615)
g10285.t1	AA3_2(75-662)
g12601.t1	AA3_2(9-573)
g397.t1	AA3_2(98-469)
g2341.t1	AA3_2(98-672)
g2579.t1	AA3_3(12-593)
g1722.t1	AA3_3(5-231)+AA3_3(226-593)
g8403.t1	AA3_3(71-575)
g8003.t1	AA4(17-240)
g9730.t1	AA4(70-293)
g2076.t1	AA5(625-1127)
g1001.t1	AA5_1(20-575)
g9862.t1	AA5_1(21-618)
g11267.t1	AA5_1(216-768)
g7902.t1	AA6(6-196)
g7869.t1	AA6(68-260)
g8036.t1	AA7(106-293)
g2432.t1	AA7(121-343)
g876.t1	AA7(121-366)
g3290.t1	AA7(163-367)
g1395.t1	AA7(32-449)
g12418.t1	AA7(35-232)
g3908.t1	AA7(36-216)
g3291.t1	AA7(62-274)
g10000.t1	AA8(24-200)+AA3_1(223-769)
g2724.t1	AA9(5-222)
g3159.t1	AA9(6-216)
g6963.t1	AA9(7-211)
g10944.t1	AA9(7-220)
g3087.t1	AA9(8-138)
g3162.t1	AA9(8-218)
g8480.t1	AA9(8-225)
g8479.t1	AA9(8-229)
g11112.t1	AA9(82-303)
g10092.t1	AA9(9-141)
g2353.t1	CBM1(24-51)+GH10(85-382)
g5171.t1	CBM21(232-372)
g4373.t1	CBM21(318-419)
g5725.t1	CE1(34-286)
g5336.t1	CE1(37-179)
g1980.t1	CE15(109-436)
g7142.t1	CE16(180-289)
g2666.t1	CE16(21-263)
g10053.t1	CE16(29-299)
g8106.t1	CE16(30-232)
g9877.t1	CE16(34-309)
g9896.t1	CE16(36-306)
g4744.t1	CE16(38-247)
g9897.t1	CE16(39-309)
g9899.t1	CE16(39-309)
g9898.t1	CE16(40-309)
g380.t1	CE16(55-300)
g3539.t1	CE17(92-260)
g3558.t1	CE2(189-388)
g2059.t1	CE4(143-254)
g10381.t1	CE4(149-264)
g12290.t1	CE4(164-275)
g6153.t1	CE4(208-321)
g6391.t1	CE8(254-537)
g8630.t1	CE8(48-375)
g638.t1	CE9(74-510)
g3347.t1	GH1(6-470)
g7458.t1	GH1(9-454)
g2354.t1	GH10(93-401)
g10851.t1	GH105(116-303)
g10832.t1	GH105(142-383)
g2161.t1	GH105(144-344)
g10828.t1	GH105(162-384)
g12000.t1	GH109(10-169)
g10568.t1	GH109(11-170)
g12441.t1	GH109(28-178)
g10151.t1	GH115(1-400)
g3556.t1	GH115(36-678)
g4837.t1	GH115(39-1020)
g679.t1	GH12(90-241)
g9732.t1	GH12(98-253)
g10694.t1	GH125(652-1061)
g6321.t1	GH127(311-535)
g10685.t1	GH128(142-360)
g8257.t1	GH13_1(1-116)
g8258.t1	GH13_1(1-117)
g9236.t1	GH13_1(55-357)
g8256.t1	GH13_1(57-364)
g4713.t1	GH13_22(99-482)+GH13_22(1128-1594)
g12002.t1	GH13_25(1141-1578)
g10005.t1	GH13_32(120-389)+CBM20(599-684)
g10117.t1	GH13_40(31-393)
g795.t1	GH13_5(26-366)
g2552.t1	GH13_8(231-524)
g8108.t1	GH131(23-256)
g8789.t1	GH131(42-322)
g1550.t1	GH15(136-353)
g6217.t1	GH15(301-676)
g12299.t1	GH15(44-430)+CBM20(431-506)
g9780.t1	GH15(45-263)
g8492.t1	GH15(45-398)
g8504.t1	GH15(65-406)+CBM20(437-522)
g10081.t1	GH152(130-334)
g10081.t2	GH152(147-351)
g3756.t1	GH152(27-257)
g3748.t1	GH152(9-221)
g10226.t1	GH154(20-369)
g2141.t1	GH16_1(105-337)
g1171.t1	GH16_1(111-348)
g6387.t1	GH16_1(147-390)
g7733.t1	GH16_1(60-157)+GH16_1(157-258)
g2158.t1	GH16_1(62-294)
g8536.t1	GH16_1(62-294)
g5838.t1	GH16_1(865-1096)
g5838.t2	GH16_1(866-1078)
g11954.t1	GH16_1(87-321)
g8673.t1	GH16_1(91-275)
g3917.t1	GH16_10(128-228)
g9188.t1	GH16_19(112-280)
g12553.t1	GH16_19(91-245)
g5692.t1	GH16_2(184-534)
g3782.t1	GH16_2(191-544)
g5687.t1	GH16_2(210-561)
g5695.t1	GH16_2(225-557)
g2560.t1	GH16_2(229-597)
g9649.t1	GH16_2(234-590)
g8189.t1	GH16_2(242-589)
g2086.t1	GH16_4(210-540)
g9964.t1	GH16_4(343-678)
g2350.t1	GH17(206-464)
g6974.t1	GH18(103-436)
g10480.t1	GH18(175-573)
g1367.t1	GH18(29-397)
g658.t1	GH18(30-272)
g4680.t1	GH18(32-324)
g1089.t1	GH18(3-333)+GH18(381-751)
g6178.t1	GH18(34-325)
g7494.t1	GH18(34-394)
g2285.t1	GH18(36-315)
g9951.t1	GH18(62-410)
g12160.t1	GH18(76-305)
g10316.t1	GH2(13-670)
g8945.t1	GH2(6-791)
g7084.t1	GH2(97-963)
g3755.t1	GH20(170-506)
g8755.t1	GH20(172-510)
g5714.t1	GH20(183-366)
g9139.t1	GH25(63-247)
g9084.t1	GH27(173-428)
g989.t1	GH27(219-475)
g3335.t1	GH28(43-340)
g702.t1	GH28(58-335)
g3098.t1	GH28(66-423)
g1865.t1	GH28(73-422)
g252.t1	GH29(370-731)
g2063.t1	GH29(386-740)
g9019.t1	GH3(110-285)
g11103.t1	GH3(272-497)
g10280.t1	GH3(36-249)
g1983.t1	GH3(36-249)
g9024.t1	GH3(70-320)
g5933.t2	GH3(831-1026)+GH3(1568-1774)
g6471.t1	GH3(84-306)
g5933.t1	GH3(854-1049)+GH3(1591-1797)
g2750.t1	GH3(875-1089)
g9382.t1	GH3(90-303)
g508.t1	GH3(95-314)
g3794.t1	GH30(51-389)
g3797.t1	GH30_3(750-1103)
g3312.t1	GH31(244-725)
g3311.t1	GH31(259-739)
g4256.t1	GH31(273-789)
g616.t1	GH31(323-752)
g6636.t1	GH31(368-913)
g8047.t1	GH35(90-396)
g2243.t1	GH37(147-718)
g8773.t1	GH37(95-663)
g3945.t1	GH38(387-550)
g3945.t2	GH38(387-550)
g5713.t1	GH43_14(15-249)+CBM91(288-506)
g742.t1	GH43_24(115-248)
g2032.t1	GH45(23-223)
g2030.t1	GH45(25-225)
g12462.t1	GH47(113-292)+GH47(298-545)
g9574.t1	GH47(46-495)
g10928.t1	GH47(470-919)
g10624.t1	GH47(54-486)
g5330.t1	GH47(79-556)
g12453.t1	GH47(85-591)
g940.t1	GH5_12(25-261)
g4265.t1	GH5_12(29-558)
g4258.t1	GH5_12(29-583)
g3487.t1	GH5_12(89-604)
g12262.t1	GH5_15(92-259)
g1976.t1	GH5_22(47-235)
g1979.t1	GH5_22(96-303)
g4671.t1	GH5_30(48-277)
g8765.t1	GH5_41(157-387)
g5722.t1	GH5_5(83-365)
g7459.t1	GH5_5(86-379)
g2453.t1	GH5_5(93-373)
g872.t1	GH5_5(93-373)
g771.t1	GH5_50(91-214)+GH5_50(226-362)
g5313.t1	GH5_7(130-414)
g832.t1	GH5_9(115-418)
g560.t1	GH5_9(219-526)
g4766.t1	GH5_9(301-607)
g5452.t1	GH5_9(94-403)
g7637.t1	GH51(189-526)
g1835.t1	GH53(25-339)
g7159.t1	GH55(122-674)
g7158.t1	GH55(40-733)
g11395.t1	GH6(103-376)
g11396.t1	GH6(121-411)
g4630.t1	GH63(3-199)
g3498.t1	GH7(156-590)
g4915.t1	GH7(75-508)
g8303.t1	GH71(103-529)
g710.t1	GH71(364-708)
g9880.t1	GH71(60-385)
g6251.t1	GH72(20-336)
g10125.t1	GH74(123-229)+GH74(619-707)
g10983.t1	GH75(44-235)
g10009.t1	GH75(96-243)
g12159.t1	GH76(21-359)
g4044.t1	GH78(61-528)
g2409.t2	GH79(41-509)
g2409.t1	GH79(41-510)
g901.t1	GH79(41-512)
g2463.t1	GH79(43-487)
g10331.t1	GH79(44-317)
g3886.t1	GH79(79-470)
g863.t1	GH79(8-377)
g7939.t1	GH79(99-498)
g512.t1	GH81(55-669)
g11059.t1	GH85(73-217)
g4396.t1	GH88(70-326)
g10558.t1	GH9(50-501)
g11101.t1	GH92(269-752)
g11106.t1	GH92(276-760)
g1015.t1	GH92(284-786)
g878.t1	GH92(291-699)
g2434.t1	GH92(305-802)
g4566.t1	GH95(20-780)
g6249.t1	GH95(34-600)
g9970.t1	GH95(92-876)
g9587.t1	GT1(199-422)
g8176.t1	GT1(741-1153)
g5917.t1	GT1(964-1339)
g4691.t1	GT15(603-873)
g11212.t1	GT15(61-285)
g4690.t1	GT15(62-323)
g1150.t1	GT2(1-163)
g10197.t1	GT2(1235-1741)
g2489.t1	GT2(1235-1741)
g3322.t1	GT2(1241-1748)
g6448.t1	GT2(14-194)
g5188.t1	GT2(201-360)
g10312.t1	GT2(201-372)
g7890.t1	GT2(285-447)+GT2(425-633)
g6981.t1	GT2(430-937)
g9960.t1	GT2(460-674)
g1372.t1	GT2(52-284)
g5314.t1	GT2(634-854)+GT2(855-1122)
g11832.t1	GT2(67-245)
g2085.t1	GT2(712-931)
g9504.t1	GT20(105-579)
g3895.t1	GT20(176-623)
g5705.t1	GT21(49-249)
g2255.t1	GT22(116-524)
g11275.t2	GT22(118-338)
g11275.t1	GT22(127-346)
g5382.t1	GT22(55-383)
g9472.t1	GT24(97-271)
g6324.t1	GT25(260-399)
g1884.t1	GT3(15-652)
g10953.t1	GT3(2-309)
g320.t1	GT3(32-298)
g330.t1	GT3(32-298)
g6441.t1	GT3(32-298)
g11615.t1	GT3(32-421)
g327.t1	GT3(32-421)
g5786.t1	GT31(242-334)
g10487.t1	GT32(976-1056)
g3980.t1	GT35(127-842)
g11299.t1	GT39(131-355)
g12500.t1	GT39(64-306)
g11010.t1	GT39(68-307)
g10904.t1	GT4(197-336)
g4321.t1	GT4(226-415)
g8730.t1	GT4(317-473)
g4560.t1	GT4(466-638)
g4667.t1	GT48(709-1054)+GT48(1071-1455)
g3091.t1	GT48(755-1529)
g10592.t1	GT57(105-433)
g8138.t1	GT57(299-772)
g11622.t1	GT58(28-386)
g4926.t1	GT58(28-386)
g5892.t1	GT59(26-418)
g11825.t1	GT66(23-688)
g1886.t1	GT69(87-310)
g1196.t1	GT76(44-419)
g3243.t1	GT8(228-463)
g6094.t1	GT8(5-138)
g5593.t1	GT8(6-228)
g2764.t1	GT8(78-312)
g2577.t1	GT8(80-312)
g3445.t1	GT90(314-617)
g4318.t1	PL14(66-261)
g52.t1	PL14_4(104-266)
g4244.t1	PL14_4(152-369)
g6884.t1	PL14_5(94-311)
g5698.t1	PL35(483-670)
g3519.t1	PL38(69-358)
g2303.t1	PL4_3(2-418)
g1852.t1	PL42(42-381)
g5847.t1	PL8(472-716)

## Sheet: Hericium coralloides FP-101451
jgi|Hercor1|1045995|gm1.4544_g	AA1(67-580)
jgi|Hercor1|758746|CE758745_1581	AA1(95-565)
jgi|Hercor1|1154792|estExt_Genemark1.C_140117	AA1_1(20-318)
jgi|Hercor1|954810|e_gw1.14.29.1	AA1_1(20-318)
jgi|Hercor1|1093930|MIX41539_189_23	AA1_1(37-339)
jgi|Hercor1|523359|CE523358_16252	AA1_1(59-361)
jgi|Hercor1|1119686|estExt_Genewise1.C_240095	AA1_2(43-402)
jgi|Hercor1|1035448|fgenesh1_pm.1_#_183	AA12(31-422)
jgi|Hercor1|1072234|MIX19843_4001_95	AA14(1-257)
jgi|Hercor1|1130784|estExt_fgenesh1_pg.C_250021	AA14(20-282)
jgi|Hercor1|148114|CE148113_330	AA2(42-298)
jgi|Hercor1|1038200|fgenesh1_pm.15_#_7	AA2(42-299)
jgi|Hercor1|1046163|gm1.4712_g	AA2(42-301)
jgi|Hercor1|970495|fgenesh1_pg.15_#_15	AA2(42-301)
jgi|Hercor1|1038199|fgenesh1_pm.15_#_6	AA2(42-312)
jgi|Hercor1|1039956|fgenesh1_pm.31_#_24	AA2(51-268)
jgi|Hercor1|295440|CE295439_816	AA2(58-298)
jgi|Hercor1|1141707|estExt_Genewise1Plus.C_150285	AA2(99-351)
jgi|Hercor1|281908|CE281907_1395	AA3(172-684)
jgi|Hercor1|1093489|MIX41098_131_4	AA3(75-504)
jgi|Hercor1|1080962|MIX28571_388_24	AA3_2(103-719)
jgi|Hercor1|974647|fgenesh1_pg.49_#_27	AA3_2(10-577)
jgi|Hercor1|953719|e_gw1.12.95.1	AA3_2(10-598)
jgi|Hercor1|953832|e_gw1.12.10.1	AA3_2(10-598)
jgi|Hercor1|1050546|gm1.9095_g	AA3_2(11-570)
jgi|Hercor1|1043912|gm1.2461_g	AA3_2(12-589)
jgi|Hercor1|1086768|MIX34377_17145_25	AA3_2(12-603)
jgi|Hercor1|1078710|MIX26319_1997_60	AA3_2(13-596)
jgi|Hercor1|1022531|fgenesh1_kg.37_#_487_#_TRINITY_DN4323_c0_g1_i1	AA3_2(13-599)
jgi|Hercor1|974382|fgenesh1_pg.44_#_32	AA3_2(167-540)
jgi|Hercor1|528319|CE528318_3588	AA3_2(23-597)
jgi|Hercor1|252508|CE252507_2120	AA3_2(2-530)
jgi|Hercor1|1062137|MIX9746_1031_90	AA3_2(31-594)
jgi|Hercor1|950047|e_gw1.6.390.1	AA3_2(32-585)
jgi|Hercor1|954805|e_gw1.14.220.1	AA3_2(33-603)
jgi|Hercor1|1062141|MIX9750_2246_40	AA3_2(35-583)
jgi|Hercor1|1003334|fgenesh1_kg.16_#_944_#_TRINITY_DN5683_c5_g1_i1	AA3_2(35-595)
jgi|Hercor1|178674|CE178673_9688	AA3_2(35-595)
jgi|Hercor1|1137493|estExt_Genewise1Plus.C_6_t20048	AA3_2(35-599)
jgi|Hercor1|1000359|fgenesh1_kg.14_#_921_#_TRINITY_DN5161_c0_g1_i3	AA3_2(3-586)
jgi|Hercor1|957420|e_gw1.20.20.1	AA3_2(37-598)
jgi|Hercor1|178593|CE178592_2048	AA3_2(37-599)
jgi|Hercor1|950722|e_gw1.7.73.1	AA3_2(37-609)
jgi|Hercor1|963387|e_gw1.43.82.1	AA3_2(37-609)
jgi|Hercor1|948576|e_gw1.4.373.1	AA3_2(38-597)
jgi|Hercor1|1072590|MIX20199_131_30	AA3_2(46-592)
jgi|Hercor1|955869|e_gw1.16.338.1	AA3_2(47-635)
jgi|Hercor1|145935|CE145934_5056	AA3_2(85-623)
jgi|Hercor1|947279|e_gw1.2.246.1	AA3_2(85-664)
jgi|Hercor1|1087719|MIX35328_2016_55	AA3_2(9-598)
jgi|Hercor1|1056770|MIX4379_1403_38	AA3_3(12-605)
jgi|Hercor1|42342|CE42341_2141	AA3_3(22-636)
jgi|Hercor1|950314|e_gw1.6.420.1	AA3_3(5-624)
jgi|Hercor1|376485|CE376484_21797	AA4(70-295)
jgi|Hercor1|21308|CE21307_3345	AA5(493-1005)
jgi|Hercor1|1020896|fgenesh1_kg.35_#_259_#_TRINITY_DN306_c0_g2_i1	AA5_1(216-766)
jgi|Hercor1|1120719|estExt_Genewise1.C_280132	AA5_1(22-618)
jgi|Hercor1|166860|CE166859_4426	AA5_1(30-585)
jgi|Hercor1|975593|fgenesh1_pg.75_#_1	AA6(6-196)
jgi|Hercor1|1034060|fgenesh1_kg.77_#_134_#_TRINITY_DN61_c0_g1_i1	AA7(113-567)
jgi|Hercor1|966983|fgenesh1_pg.2_#_170	AA7(121-344)
jgi|Hercor1|947171|e_gw1.2.738.1	AA7(124-327)
jgi|Hercor1|957625|e_gw1.20.361.1	AA7(125-296)
jgi|Hercor1|779652|CE779651_526	AA7(131-332)
jgi|Hercor1|1016268|fgenesh1_kg.28_#_890_#_TRINITY_DN5199_c1_g1_i3	AA7(133-329)
jgi|Hercor1|1088023|MIX35632_5212_60	AA7(34-234)
jgi|Hercor1|390539|CE390538_8544	AA7(35-453)
jgi|Hercor1|1088005|MIX35614_13367_69	AA7(35-464)
jgi|Hercor1|631719|CE631718_1208	AA7(35-464)
jgi|Hercor1|1132487|estExt_fgenesh1_pg.C_440030	AA7(36-216)
jgi|Hercor1|1098609|MIX46218_6088_90	AA7(65-268)
jgi|Hercor1|1044327|gm1.2876_g	AA7(72-238)
jgi|Hercor1|614402|CE614401_2000	AA8(24-200)+AA3_1(224-769)
jgi|Hercor1|1005141|fgenesh1_kg.18_#_20_#_TRINITY_DN5480_c0_g2_i6	AA9(11-233)
jgi|Hercor1|991850|fgenesh1_kg.8_#_1804_#_TRINITY_DN2549_c0_g5_i1	AA9(24-234)
jgi|Hercor1|969682|fgenesh1_pg.11_#_126	AA9(5-222)
jgi|Hercor1|965228|e_gw1.61.42.1	AA9(6-220)
jgi|Hercor1|1001158|fgenesh1_kg.15_#_109_#_TRINITY_DN4937_c0_g1_i10	AA9(7-212)
jgi|Hercor1|178459|CE178458_1739	AA9(8-216)
jgi|Hercor1|816840|CE816839_412	AA9(8-218)
jgi|Hercor1|1025677|fgenesh1_kg.43_#_203_#_TRINITY_DN5613_c2_g1_i2	AA9(8-223)
jgi|Hercor1|1123624|estExt_Genewise1.C_430055	AA9(8-223)
jgi|Hercor1|48636|CE48635_801	AA9(8-229)
jgi|Hercor1|48466|CE48465_350	AA9(9-225)
jgi|Hercor1|1090588|MIX38197_429_99	AA9(9-229)
jgi|Hercor1|523121|CE523120_1430	AA9(9-230)
jgi|Hercor1|191214|CE191213_10649	CBM21(232-372)
jgi|Hercor1|525517|CE525516_20232	CBM21(318-419)
jgi|Hercor1|1046807|gm1.5356_g	CE1(34-191)
jgi|Hercor1|828631|CE828630_16015	CE1(34-286)
jgi|Hercor1|955949|e_gw1.17.524.1	CE1(37-185)
jgi|Hercor1|1040573|fgenesh1_pm.40_#_38	CE15(108-435)
jgi|Hercor1|1037732|fgenesh1_pm.11_#_139	CE16(21-263)
jgi|Hercor1|981504|fgenesh1_kg.3_#_1037_#_TRINITY_DN1229_c0_g1_i1	CE16(21-265)
jgi|Hercor1|1068857|MIX16466_1405_67	CE16(27-299)
jgi|Hercor1|963917|e_gw1.47.143.1	CE16(29-299)
jgi|Hercor1|959992|e_gw1.28.34.1	CE16(34-309)
jgi|Hercor1|435306|CE435305_6353	CE16(37-274)
jgi|Hercor1|1048752|gm1.7301_g	CE16(37-307)
jgi|Hercor1|1156998|estExt_Genemark1.C_280076	CE16(39-309)
jgi|Hercor1|972763|fgenesh1_pg.28_#_73	CE16(40-302)
jgi|Hercor1|402980|CE402979_616	CE16(50-320)
jgi|Hercor1|1049199|gm1.7748_g	CE16(89-252)+CE16(261-365)
jgi|Hercor1|18354|CE18353_3708	CE16(95-300)
jgi|Hercor1|945782|e_gw1.1.401.1	CE2(156-355)
jgi|Hercor1|977180|fgenesh1_kg.1_#_1237_#_TRINITY_DN4994_c1_g2_i1	CE4(136-254)
jgi|Hercor1|957207|e_gw1.19.415.1	CE4(149-264)
jgi|Hercor1|238314|CE238313_24681	CE4(150-261)
jgi|Hercor1|1036509|fgenesh1_pm.5_#_95	CE4(192-303)
jgi|Hercor1|958730|e_gw1.23.208.1	CE4(208-321)
jgi|Hercor1|1086166|MIX33775_802_61	CE8(44-326)
jgi|Hercor1|1024762|fgenesh1_kg.41_#_450_#_TRINITY_DN3447_c0_g1_i5	CE8(73-400)
jgi|Hercor1|1078240|MIX25849_7820_87	CE9(10-269)+CE9(335-482)
jgi|Hercor1|1037057|fgenesh1_pm.8_#_75	GH1(6-475)
jgi|Hercor1|1050074|gm1.8623_g	GH1(7-478)
jgi|Hercor1|1067114|MIX14723_1235_61	GH10(84-381)
jgi|Hercor1|1042154|gm1.703_g	GH10(93-401)
jgi|Hercor1|983670|fgenesh1_kg.4_#_948_#_TRINITY_DN1750_c0_g1_i2	GH105(101-342)
jgi|Hercor1|557928|CE557927_259	GH105(125-366)
jgi|Hercor1|1042950|gm1.1499_g	GH105(134-374)
jgi|Hercor1|822270|CE822269_26552	GH105(143-268)
jgi|Hercor1|1127347|estExt_fgenesh1_pg.C_50175	GH109(10-169)
jgi|Hercor1|1064615|MIX12224_389_25	GH109(10-170)
jgi|Hercor1|1054205|MIX1814_108_25	GH115(37-679)
jgi|Hercor1|964436|e_gw1.52.67.1	GH115(37-681)
jgi|Hercor1|429059|CE429058_2740	GH115(39-1021)
jgi|Hercor1|473823|CE473822_1995	GH12(90-241)
jgi|Hercor1|1039579|fgenesh1_pm.26_#_19	GH12(98-253)
jgi|Hercor1|568799|CE568798_3381	GH125(103-512)
jgi|Hercor1|764667|CE764666_2943	GH127(311-535)
jgi|Hercor1|1127134|estExt_fgenesh1_pg.C_40254	GH128(142-360)
jgi|Hercor1|956403|e_gw1.18.321.1	GH13_1(55-359)
jgi|Hercor1|52574|CE52573_966	GH13_1(57-364)
jgi|Hercor1|52524|CE52523_923	GH13_1(58-366)
jgi|Hercor1|1076509|MIX24118_13329_6	GH13_22(99-499)+GH13_22(1148-1614)
jgi|Hercor1|985909|fgenesh1_kg.5_#_1232_#_TRINITY_DN4194_c1_g1_i3	GH13_25(1141-1596)
jgi|Hercor1|963847|e_gw1.47.78.1	GH13_32(53-319)+CBM20(476-552)
jgi|Hercor1|1028885|fgenesh1_kg.52_#_259_#_TRINITY_DN2793_c0_g2_i2	GH13_40(31-393)
jgi|Hercor1|978713|fgenesh1_kg.2_#_527_#_TRINITY_DN3174_c0_g2_i1	GH13_5(68-408)
jgi|Hercor1|1037656|fgenesh1_pm.11_#_63	GH13_8(231-530)
jgi|Hercor1|960632|e_gw1.30.201.1	GH131(14-294)
jgi|Hercor1|1047458|gm1.6007_g	GH131(23-253)
jgi|Hercor1|989751|fgenesh1_kg.7_#_1290_#_TRINITY_DN5117_c0_g1_i8	GH15(301-650)
jgi|Hercor1|50812|CE50811_3015	GH15(41-449)+CBM20(480-565)
jgi|Hercor1|1036502|fgenesh1_pm.5_#_88	GH15(44-446)+CBM20(497-582)
jgi|Hercor1|49592|CE49591_448	GH15(44-447)
jgi|Hercor1|960359|e_gw1.29.88.1	GH152(27-257)
jgi|Hercor1|1039810|fgenesh1_pm.29_#_29	GH152(27-264)
jgi|Hercor1|1045106|gm1.3655_g	GH154(20-369)
jgi|Hercor1|121974|CE121973_11258	GH16_1(113-345)
jgi|Hercor1|1025330|fgenesh1_kg.42_#_323_#_TRINITY_DN5481_c1_g8_i1	GH16_1(165-408)
jgi|Hercor1|958017|e_gw1.21.225.1	GH16_1(60-279)
jgi|Hercor1|1030075|fgenesh1_kg.56_#_103_#_TRINITY_DN422_c0_g1_i1	GH16_1(62-294)
jgi|Hercor1|822059|CE822058_1018	GH16_1(62-294)
jgi|Hercor1|976495|fgenesh1_kg.1_#_552_#_TRINITY_DN1088_c0_g3_i1	GH16_1(62-299)
jgi|Hercor1|589315|CE589314_29511	GH16_1(65-297)
jgi|Hercor1|1140587|estExt_Genewise1Plus.C_120239	GH16_1(87-321)
jgi|Hercor1|1107642|estExt_fgenesh1_pm.C_440011	GH16_10(45-235)
jgi|Hercor1|1006312|fgenesh1_kg.18_#_1191_#_TRINITY_DN4159_c1_g3_i1	GH16_19(112-280)
jgi|Hercor1|926878|gw1.49.69.1	GH16_19(66-219)
jgi|Hercor1|951754|e_gw1.9.299.1	GH16_2(134-484)
jgi|Hercor1|1016559|fgenesh1_kg.29_#_273_#_TRINITY_DN2627_c0_g2_i1	GH16_2(191-544)
jgi|Hercor1|951784|e_gw1.9.392.1	GH16_2(210-561)
jgi|Hercor1|994789|fgenesh1_kg.10_#_1206_#_TRINITY_DN2284_c0_g1_i3	GH16_2(245-592)
jgi|Hercor1|830531|CE830530_26561	GH16_2(250-600)
jgi|Hercor1|1114787|estExt_Genewise1.C_11_t10178	GH16_2(251-620)
jgi|Hercor1|1073223|MIX20832_33118_38	GH16_2(296-652)
jgi|Hercor1|965955|e_gw1.74.16.1	GH16_4(109-439)
jgi|Hercor1|946265|e_gw1.1.72.1	GH16_4(111-441)
jgi|Hercor1|965091|e_gw1.60.120.1	GH16_4(111-441)
jgi|Hercor1|406573|CE406572_3063	GH16_4(350-685)
jgi|Hercor1|947067|e_gw1.2.478.1	GH17(124-395)
jgi|Hercor1|955314|e_gw1.15.225.1	GH18(103-447)
jgi|Hercor1|936452|gw1.8.100.1	GH18(1-229)
jgi|Hercor1|1038836|fgenesh1_pm.19_#_93	GH18(1-428)
jgi|Hercor1|1146446|estExt_Genewise1Plus.C_310082	GH18(30-271)
jgi|Hercor1|440050|CE440049_766	GH18(32-325)
jgi|Hercor1|1048042|gm1.6591_g	GH18(33-321)
jgi|Hercor1|274306|CE274305_467	GH18(36-275)
jgi|Hercor1|955180|e_gw1.15.210.1	GH18(42-412)
jgi|Hercor1|161086|CE161085_521	GH18(44-413)
jgi|Hercor1|392072|CE392071_3217	GH18(48-416)
jgi|Hercor1|350252|CE350251_182	GH18(61-422)
jgi|Hercor1|1016130|fgenesh1_kg.28_#_752_#_TRINITY_DN2032_c0_g3_i1	GH18(62-411)
jgi|Hercor1|969874|fgenesh1_pg.12_#_62	GH18(76-304)
jgi|Hercor1|1038427|fgenesh1_pm.16_#_75	GH2(13-687)
jgi|Hercor1|955091|e_gw1.15.331.1	GH2(35-826)
jgi|Hercor1|1091155|MIX38764_1601_18	GH2(6-766)
jgi|Hercor1|960317|e_gw1.29.186.1	GH20(170-506)
jgi|Hercor1|960697|e_gw1.30.180.1	GH20(172-510)
jgi|Hercor1|829100|CE829099_1861	GH20(173-500)
jgi|Hercor1|497866|CE497865_170	GH25(29-213)
jgi|Hercor1|954975|e_gw1.15.468.1	GH27(166-422)
jgi|Hercor1|1019685|fgenesh1_kg.33_#_455_#_TRINITY_DN5424_c0_g1_i2	GH27(173-428)
jgi|Hercor1|806858|CE806857_714	GH28(43-356)
jgi|Hercor1|1044800|gm1.3349_g	GH28(46-356)
jgi|Hercor1|1078612|MIX26221_371_37	GH28(59-396)
jgi|Hercor1|1003140|fgenesh1_kg.16_#_750_#_TRINITY_DN5559_c0_g2_i19	GH28(62-421)
jgi|Hercor1|1041254|fgenesh1_pm.66_#_10	GH28(64-388)
jgi|Hercor1|948931|e_gw1.4.274.1	GH29(370-699)
jgi|Hercor1|1151195|estExt_Genemark1.C_10237	GH29(385-739)
jgi|Hercor1|1058635|MIX6244_155_16	GH3(101-318)
jgi|Hercor1|961623|e_gw1.34.101.1	GH3(109-331)
jgi|Hercor1|115001|CE115000_957	GH3(133-339)
jgi|Hercor1|962261|e_gw1.36.128.1	GH3(137-362)
jgi|Hercor1|1037676|fgenesh1_pm.11_#_83	GH3(37-246)
jgi|Hercor1|183313|CE183312_2781	GH3(37-249)
jgi|Hercor1|1085178|MIX32787_4338_47	GH3(39-252)
jgi|Hercor1|1079764|MIX27373_159_27	GH3(70-262)
jgi|Hercor1|960921|e_gw1.31.279.1	GH3(70-300)
jgi|Hercor1|1049395|gm1.7944_g	GH3(70-320)
jgi|Hercor1|1112503|estExt_Genewise1.C_7_t10208	GH3(90-303)
jgi|Hercor1|415072|CE415071_266	GH30_3(54-400)
jgi|Hercor1|1048918|gm1.7467_g	GH30_3(57-410)
jgi|Hercor1|807664|CE807663_2097	GH31(242-722)
jgi|Hercor1|990985|fgenesh1_kg.8_#_939_#_TRINITY_DN4296_c0_g3_i5	GH31(244-725)
jgi|Hercor1|1041261|fgenesh1_pm.67_#_5	GH31(255-761)
jgi|Hercor1|1025787|fgenesh1_kg.43_#_313_#_TRINITY_DN4031_c0_g2_i1	GH31(311-856)
jgi|Hercor1|1035508|fgenesh1_pm.2_#_2	GH31(350-804)
jgi|Hercor1|971549|fgenesh1_pg.20_#_93	GH35(103-428)
jgi|Hercor1|980111|fgenesh1_kg.2_#_1925_#_TRINITY_DN1933_c0_g1_i3	GH37(147-718)
jgi|Hercor1|1039910|fgenesh1_pm.30_#_46	GH37(95-534)
jgi|Hercor1|963534|e_gw1.44.17.1	GH38(308-567)
jgi|Hercor1|951811|e_gw1.9.187.1	GH43_14(30-324)+CBM91(363-581)
jgi|Hercor1|1035565|fgenesh1_pm.2_#_59	GH43_24(45-280)
jgi|Hercor1|1148247|estExt_Genewise1Plus.C_400087	GH45(33-233)
jgi|Hercor1|577119|CE577118_546	GH45(35-235)
jgi|Hercor1|679280|CE679279_9687	GH47(113-586)
jgi|Hercor1|956020|e_gw1.17.434.1	GH47(37-517)
jgi|Hercor1|1060316|MIX7925_1343_80	GH47(46-489)
jgi|Hercor1|734841|CE734840_921	GH47(47-496)
jgi|Hercor1|1084822|MIX32431_2967_22	GH47(51-483)
jgi|Hercor1|1091028|MIX38637_271_34	GH47(85-591)
jgi|Hercor1|965667|e_gw1.67.41.1	GH5_12(29-583)
jgi|Hercor1|799417|CE799416_24923	GH5_12(86-601)
jgi|Hercor1|644884|CE644883_1525	GH5_15(74-240)
jgi|Hercor1|1132246|estExt_fgenesh1_pg.C_400071	GH5_22(49-348)
jgi|Hercor1|1024153|fgenesh1_kg.40_#_342_#_TRINITY_DN3744_c0_g1_i5	GH5_22(57-350)
jgi|Hercor1|981742|fgenesh1_kg.3_#_1275_#_TRINITY_DN3037_c3_g1_i2	GH5_30(48-487)
jgi|Hercor1|1036022|fgenesh1_pm.3_#_201	GH5_31(41-137)+GH5_31(136-286)
jgi|Hercor1|1049069|gm1.7618_g	GH5_41(158-388)
jgi|Hercor1|1048068|gm1.6617_g	GH5_5(103-396)
jgi|Hercor1|1037187|fgenesh1_pm.9_#_37	GH5_5(79-360)
jgi|Hercor1|1035657|fgenesh1_pm.2_#_151	GH5_5(93-368)
jgi|Hercor1|251606|CE251605_8532	GH5_50(91-395)
jgi|Hercor1|955940|e_gw1.17.435.1	GH5_7(126-410)
jgi|Hercor1|256885|CE256884_5546	GH5_9(135-438)
jgi|Hercor1|1049190|gm1.7739_g	GH5_9(278-585)
jgi|Hercor1|1042515|gm1.1064_g	GH5_9(325-631)
jgi|Hercor1|951676|e_gw1.9.272.1	GH5_9(94-403)
jgi|Hercor1|959025|e_gw1.24.148.1	GH51(190-454)
jgi|Hercor1|727706|CE727705_637	GH53(25-340)
jgi|Hercor1|19185|CE19184_1385	GH55(40-759)
jgi|Hercor1|966642|fgenesh1_pg.1_#_183	GH55(40-781)
jgi|Hercor1|1049295|gm1.7844_g	GH6(120-410)
jgi|Hercor1|483204|CE483203_2021	GH6(121-411)
jgi|Hercor1|444739|CE444738_29169	GH63(586-800)
jgi|Hercor1|775432|CE775431_1202	GH7(20-453)
jgi|Hercor1|1044215|gm1.2764_g	GH7(20-454)
jgi|Hercor1|960262|e_gw1.28.229.1	GH71(12-359)
jgi|Hercor1|964934|e_gw1.58.102.1	GH71(1-422)
jgi|Hercor1|1078744|MIX26353_945_41	GH71(4-387)
jgi|Hercor1|769331|CE769330_79452	GH72(23-339)
jgi|Hercor1|670267|CE670266_519	GH74(86-193)
jgi|Hercor1|853832|CE853831_36706	GH75(22-179)
jgi|Hercor1|962123|e_gw1.36.151.1	GH75(44-235)
jgi|Hercor1|1148998|estExt_Genewise1Plus.C_470046	GH75(74-223)
jgi|Hercor1|1045466|gm1.4015_g	GH76(21-351)
jgi|Hercor1|954896|e_gw1.14.100.1	GH78(70-628)
jgi|Hercor1|1026238|fgenesh1_kg.44_#_280_#_TRINITY_DN6399_c0_g1_i1	GH79(100-491)
jgi|Hercor1|288673|CE288672_2803	GH79(33-450)
jgi|Hercor1|105751|CE105750_1382	GH79(41-366)
jgi|Hercor1|266435|CE266434_4250	GH79(41-513)
jgi|Hercor1|1118361|estExt_Genewise1.C_19_t20096	GH79(44-448)
jgi|Hercor1|946681|e_gw1.2.895.1	GH79(45-498)
jgi|Hercor1|961039|e_gw1.31.322.1	GH81(55-703)
jgi|Hercor1|1021776|fgenesh1_kg.36_#_392_#_TRINITY_DN3922_c1_g6_i1	GH85(45-302)
jgi|Hercor1|973804|fgenesh1_pg.37_#_61	GH88(70-395)
jgi|Hercor1|224551|CE224550_29997	GH9(50-501)
jgi|Hercor1|522824|CE522823_1453	GH92(267-751)
jgi|Hercor1|1157886|estExt_Genemark1.C_360102	GH92(279-762)
jgi|Hercor1|955272|e_gw1.15.374.1	GH92(284-803)
jgi|Hercor1|979317|fgenesh1_kg.2_#_1131_#_TRINITY_DN5724_c1_g1_i2	GH92(286-785)
jgi|Hercor1|973725|fgenesh1_pg.36_#_83	GH92(412-716)
jgi|Hercor1|982249|fgenesh1_kg.3_#_1782_#_TRINITY_DN5306_c1_g3_i11	GH95(21-781)
jgi|Hercor1|1095803|MIX43412_190_42	GH95(34-331)
jgi|Hercor1|1016221|fgenesh1_kg.28_#_843_#_TRINITY_DN3281_c0_g1_i2	GH95(92-876)
jgi|Hercor1|144275|CE144274_88754	GT1(199-422)
jgi|Hercor1|952528|e_gw1.10.614.1	GT1(554-965)
jgi|Hercor1|1045809|gm1.4358_g	GT1(891-1310)
jgi|Hercor1|981663|fgenesh1_kg.3_#_1196_#_TRINITY_DN5173_c1_g2_i2	GT15(132-402)
jgi|Hercor1|512408|CE512407_2415	GT15(63-166)+GT15(181-370)
jgi|Hercor1|439920|CE439919_280	GT15(66-336)
jgi|Hercor1|438965|CE438964_342	GT15(66-337)
jgi|Hercor1|995076|fgenesh1_kg.11_#_117_#_TRINITY_DN912_c0_g1_i1	GT2(1236-1741)
jgi|Hercor1|990956|fgenesh1_kg.8_#_910_#_TRINITY_DN10581_c1_g1_i1	GT2(1242-1748)
jgi|Hercor1|1046683|gm1.5232_g	GT2(201-360)
jgi|Hercor1|1003451|fgenesh1_kg.16_#_1061_#_TRINITY_DN5420_c0_g1_i2	GT2(201-372)
jgi|Hercor1|1020054|fgenesh1_kg.34_#_29_#_TRINITY_DN2595_c0_g1_i1	GT2(25-205)
jgi|Hercor1|1033143|fgenesh1_kg.74_#_1_#_TRINITY_DN5688_c0_g2_i1	GT2(265-484)
jgi|Hercor1|1096785|MIX44394_2403_19	GT2(288-450)
jgi|Hercor1|150881|CE150880_50692	GT2(430-937)
jgi|Hercor1|1133617|estExt_Genewise1Plus.C_1_t10178	GT2(442-605)
jgi|Hercor1|730059|CE730058_8695	GT2(504-722)
jgi|Hercor1|977271|fgenesh1_kg.1_#_1328_#_TRINITY_DN5688_c0_g2_i3	GT2(511-726)
jgi|Hercor1|1014914|fgenesh1_kg.27_#_258_#_TRINITY_DN3849_c0_g9_i2	GT2(52-284)
jgi|Hercor1|972812|fgenesh1_pg.28_#_122	GT2(531-741)
jgi|Hercor1|203118|CE203117_49735	GT2(667-1190)
jgi|Hercor1|969999|fgenesh1_pg.12_#_187	GT2(67-245)
jgi|Hercor1|1027946|fgenesh1_kg.50_#_3_#_TRINITY_DN1386_c0_g1_i2	GT20(105-603)
jgi|Hercor1|1050570|gm1.9119_g	GT20(177-624)
jgi|Hercor1|247885|CE247884_10744	GT20(208-515)
jgi|Hercor1|1113556|estExt_Genewise1.C_9_t10143	GT21(64-323)
jgi|Hercor1|850293|CE850292_16547	GT22(55-547)
jgi|Hercor1|979988|fgenesh1_kg.2_#_1802_#_TRINITY_DN5489_c0_g3_i5	GT22(7-425)
jgi|Hercor1|961808|e_gw1.35.179.1	GT22(8-426)
jgi|Hercor1|1005663|fgenesh1_kg.18_#_542_#_TRINITY_DN3425_c1_g1_i1	GT24(1281-1528)
jgi|Hercor1|950716|e_gw1.7.515.1	GT25(177-316)
jgi|Hercor1|775352|CE775351_1972	GT28(8-126)
jgi|Hercor1|1072168|MIX19777_553_26	GT3(15-610)
jgi|Hercor1|745132|CE745131_29222	GT3(15-652)
jgi|Hercor1|1155690|estExt_Genemark1.C_190101	GT32(487-567)
jgi|Hercor1|950524|e_gw1.7.130.1	GT33(37-494)
jgi|Hercor1|1046002|gm1.4551_g	GT35(149-878)
jgi|Hercor1|961999|e_gw1.35.116.1	GT39(130-368)
jgi|Hercor1|1090839|MIX38448_41751_85	GT39(64-306)
jgi|Hercor1|1081228|MIX28837_2643_15	GT39(68-307)
jgi|Hercor1|1083664|MIX31273_1311_37	GT4(197-336)
jgi|Hercor1|1034404|fgenesh1_kg.84_#_40_#_TRINITY_DN1993_c0_g1_i2	GT4(226-415)
jgi|Hercor1|960541|e_gw1.30.182.1	GT4(315-471)
jgi|Hercor1|1077135|MIX24744_32983_34	GT4(508-680)
jgi|Hercor1|947472|e_gw1.3.976.1	GT48(744-1512)
jgi|Hercor1|178170|CE178169_111588	GT48(755-1528)
jgi|Hercor1|1157286|estExt_Genemark1.C_310007	GT49(31-322)
jgi|Hercor1|443384|CE443383_4521	GT50(192-459)
jgi|Hercor1|957493|e_gw1.20.199.1	GT57(19-493)
jgi|Hercor1|1006395|fgenesh1_kg.19_#_15_#_TRINITY_DN4362_c0_g1_i1	GT57(62-547)
jgi|Hercor1|776285|CE776284_3486	GT58(29-387)
jgi|Hercor1|1149812|estExt_Genewise1Plus.C_570072	GT66(23-688)
jgi|Hercor1|1125323|estExt_Genewise1.C_660004	GT69(159-382)
jgi|Hercor1|1035148|fgenesh1_kg.102_#_2_#_TRINITY_DN1801_c0_g1_i1	GT69(54-239)
jgi|Hercor1|1041363|fgenesh1_pm.78_#_2	GT69(66-289)
jgi|Hercor1|8424|CE8423_2504	GT76(23-419)
jgi|Hercor1|79390|CE79389_869	GT8(117-352)
jgi|Hercor1|812107|CE812106_417	GT8(229-463)
jgi|Hercor1|1011386|fgenesh1_kg.23_#_391_#_TRINITY_DN3812_c2_g2_i1	GT8(5-263)
jgi|Hercor1|969136|fgenesh1_pg.9_#_120	GT8(6-228)
jgi|Hercor1|1045362|gm1.3911_g	GT8(82-315)
jgi|Hercor1|1037002|fgenesh1_pm.8_#_20	GT90(242-550)
jgi|Hercor1|1041270|fgenesh1_pm.67_#_14	PL14_4(159-376)
jgi|Hercor1|1106248|estExt_fgenesh1_pm.C_220014	PL14_4(56-263)
jgi|Hercor1|1041394|fgenesh1_pm.84_#_8	PL14_4(58-265)
jgi|Hercor1|962719|e_gw1.39.40.1	PL14_5(94-310)
jgi|Hercor1|1037200|fgenesh1_pm.9_#_50	PL35(505-692)
jgi|Hercor1|951387|e_gw1.8.329.1	PL38(70-356)
jgi|Hercor1|1109547|estExt_Genewise1.C_2_t20276	PL4_3(13-632)
jgi|Hercor1|950093|e_gw1.6.455.1	PL42(42-383)
jgi|Hercor1|121676|CE121675_5061	PL8(378-622)
jgi|Hercor1|121613|CE121612_60715	PL8_4(512-754)

## Sheet: Hericium erinaceus CS_4
HE09T006845.1	AA1(37-550)
HE07T006005.1	AA1(94-564)
HE03T003065.1	AA1_1(36-339)
HE09T006661.1	AA1_1(37-335)
HE09T006804.1	AA1_1(37-335)
HE09T006741.1	AA1_1(37-341)
HE09T006802.1	AA1_1(86-384)
HE08T006264.1	AA1_2(43-402)
HE09T007140.1	AA12(30-420)
HE06T004549.1	AA14(20-282)
HE13T009399.1	AA2(11-194)
HE11T008477.1	AA2(140-392)
HE13T009382.1	AA2(42-281)
HE13T009404.1	AA2(42-301)
HE13T009405.1	AA2(42-303)
HE04T003205.1	AA2(526-723)
HE06T005190.1	AA3(170-684)
HE15T010234.1	AA3_2(10-462)
HE14T009665.1	AA3_2(10-580)
HE15T010239.1	AA3_2(10-600)
HE14T009677.1	AA3_2(10-605)
HE09T006862.1	AA3_2(11-594)
HE09T006884.1	AA3_2(11-594)
HE10T007216.1	AA3_2(12-575)
HE07T006016.1	AA3_2(12-599)
HE09T006885.1	AA3_2(12-605)
HE09T006677.1	AA3_2(13-613)
HE06T005069.1	AA3_2(156-743)
HE06T004911.1	AA3_2(21-576)
HE10T007950.1	AA3_2(221-824)
HE02T001618.1	AA3_2(30-591)
HE07T005664.1	AA3_2(32-585)
HE02T001567.1	AA3_2(34-591)
HE02T001615.1	AA3_2(35-595)
HE02T001616.1	AA3_2(35-595)
HE02T001617.1	AA3_2(36-598)
HE03T002762.1	AA3_2(37-597)
HE04T003216.1	AA3_2(37-598)
HE01T000049.1	AA3_2(37-609)
HE03T002329.1	AA3_2(386-973)
HE06T004596.1	AA3_2(44-577)
HE09T007043.1	AA3_2(71-631)
HE07T005663.1	AA3_2(82-646)
HE14T009672.1	AA3_2(9-602)
HE14T009669.1	AA3_2(9-606)
HE14T009676.1	AA3_2(9-619)
HE10T007963.1	AA3_2(98-475)
HE03T002182.1	AA3_3(12-605)
HE07T005554.1	AA3_3(5-624)
HE04T003175.1	AA4(109-332)
HE12T008961.1	AA4(70-294)
HE05T004144.1	AA5(566-1082)
HE12T008858.1	AA5_1(21-618)
HE11T008531.1	AA5_1(30-585)
HE08T006651.1	AA6(6-196)
HE08T006624.1	AA6(80-272)
HE03T003091.1	AA7(113-567)
HE06T004985.1	AA7(121-361)
HE04T003215.1	AA7(125-297)
HE12T008780.1	AA7(135-330)
HE06T004746.1	AA7(171-356)
HE14T009808.1	AA7(35-235)
HE11T008211.1	AA7(35-452)
HE09T006881.1	AA7(36-216)
HE02T001813.1	AA7(62-274)
HE09T007003.1	AA7(73-246)
HE12T008760.1	AA8(24-200)+AA3_1(223-769)
HE07T006026.1	AA9(11-231)
HE03T002066.1	AA9(5-222)
HE03T003058.1	AA9(59-244)
HE13T009414.1	AA9(7-212)
HE02T001691.1	AA9(7-216)
HE02T001693.1	AA9(8-208)
HE02T001621.1	AA9(8-216)
HE01T000052.1	AA9(8-223)
HE01T000054.1	AA9(8-223)
HE04T003434.1	AA9(8-225)
HE01T000053.1	AA9(8-239)
HE01T000055.1	AA9(8-239)
HE01T000056.1	AA9(8-239)
HE01T000057.1	AA9(8-239)
HE12T008677.1	AA9(9-229)
HE06T005058.1	CBM1(24-51)+GH10(86-398)
HE02T000274.1	CBM21(232-372)
HE10T008012.1	CBM21(456-557)
HE02T000421.1	CE1(34-189)
HE02T000755.1	CE1(34-286)
HE02T000419.1	CE1(37-191)
HE05T004078.1	CE15(109-436)
HE13T009572.1	CE16(16-233)
HE12T008722.1	CE16(207-477)
HE03T002107.1	CE16(21-263)
HE10T007682.1	CE16(34-271)
HE12T008847.1	CE16(34-309)
HE12T008829.1	CE16(38-309)
HE12T008831.1	CE16(39-304)+CE16(353-604)
HE04T003267.1	CE16(40-274)
HE12T008830.1	CE16(40-309)
HE10T007683.1	CE16(58-243)
HE06T004716.1	CE16(89-347)
HE02T001995.1	CE17(192-360)
HE09T007055.1	CE2(139-338)
HE05T004132.1	CE4(143-254)
HE03T002411.1	CE4(149-284)
HE03T002410.1	CE4(150-261)
HE02T001118.1	CE4(208-321)
HE14T009924.1	CE4(212-337)
HE04T003712.1	CE8(74-387)
HE06T004777.1	CE9(11-269)+CE9(337-484)
HE02T001852.1	GH1(6-468)
HE08T006216.1	GH1(7-465)
HE06T005057.1	GH10(95-402)
HE03T002818.1	GH105(143-384)
HE05T004230.1	GH105(144-282)
HE03T002814.1	GH105(156-380)
HE15T010394.1	GH109(10-169)
HE03T002570.1	GH109(10-170)
HE09T007054.1	GH115(36-679)
HE12T008618.1	GH115(36-680)
HE10T007596.1	GH115(39-1025)
HE06T004812.1	GH12(90-241)
HE12T008959.1	GH12(98-254)
HE03T002675.1	GH125(103-501)
HE02T001261.1	GH127(311-535)
HE03T002668.1	GH128(142-360)
HE04T003390.1	GH13_1(1-293)
HE07T005973.1	GH13_1(55-357)
HE04T003389.1	GH13_1(57-364)
HE10T007706.1	GH13_22(99-499)+GH13_22(1148-1614)
HE15T010396.1	GH13_25(1141-1595)
HE11T008409.1	GH13_32(2-103)
HE12T008756.1	GH13_32(53-322)+CBM20(532-618)
HE12T008650.1	GH13_40(31-393)
HE03T002202.1	GH13_8(231-524)
HE04T003269.1	GH131(23-253)
HE04T003819.1	GH131(43-321)
HE02T001180.1	GH15(393-595)
HE04T003414.1	GH15(41-449)+CBM20(480-565)
HE14T009918.1	GH15(44-446)+CBM20(504-589)
HE04T003424.1	GH15(45-443)
HE09T006986.1	GH152(11-221)
HE09T006997.1	GH152(1181-1394)
HE03T002283.1	GH154(20-369)
HE02T000854.1	GH16_1(117-344)
HE02T001308.1	GH16_1(165-408)
HE08T006477.1	GH16_1(60-279)
HE05T004202.1	GH16_1(62-294)
HE11T008407.1	GH16_1(62-299)
HE05T004227.1	GH16_1(62-312)
HE04T003742.1	GH16_1(65-297)
HE15T010357.1	GH16_1(87-321)
HE09T006875.1	GH16_10(45-242)
HE07T005859.1	GH16_19(112-280)
HE14T009714.1	GH16_19(92-245)
HE09T006959.1	GH16_2(191-544)
HE04T003342.1	GH16_2(242-589)
HE02T000735.1	GH16_2(248-598)
HE02T000737.1	GH16_2(255-605)
HE02T000730.1	GH16_2(256-607)
HE12T009057.1	GH16_2(295-651)
HE03T002199.1	GH16_2(915-1283)
HE05T004155.1	GH16_4(263-593)
HE11T008560.1	GH16_4(263-593)
HE12T008794.1	GH16_4(344-679)
HE06T005062.1	GH17(404-676)
HE13T009423.1	GH18(103-447)
HE11T008465.1	GH18(13-343)
HE06T004795.1	GH18(15-252)
HE02T001144.1	GH18(33-321)
HE06T005117.1	GH18(36-272)
HE11T008466.1	GH18(43-412)
HE11T008237.1	GH18(48-416)
HE10T007741.1	GH18(56-343)
HE08T006231.1	GH18(61-428)
HE12T008800.1	GH18(62-410)
HE14T010024.1	GH18(76-312)
HE03T002354.1	GH2(13-699)
HE04T003948.1	GH2(6-750)
HE04T003794.1	GH20(172-531)
HE07T005813.1	GH25(29-213)
HE07T005778.1	GH27(173-447)
HE11T008543.1	GH27(189-445)
HE02T001843.1	GH28(43-356)
HE02T001630.1	GH28(58-423)
HE05T003976.1	GH28(63-400)
HE02T000459.1	GH28(72-278)
HE06T004830.1	GH28(9-321)
HE06T004469.1	GH29(373-733)
HE05T004137.1	GH29(386-740)
HE07T006015.1	GH3(105-318)
HE03T003050.1	GH3(137-362)
HE01T000147.1	GH3(156-378)
HE03T002324.1	GH3(36-249)
HE05T004081.1	GH3(36-249)
HE03T002041.1	GH3(37-251)
HE06T004682.1	GH3(70-300)
HE07T005706.1	GH3(70-309)
HE07T005708.1	GH3(70-320)
HE02T000920.1	GH3(99-300)
HE09T006950.1	GH30_3(172-371)
HE02T001830.1	GH31(242-536)+GH31(944-1411)
HE10T008093.1	GH31(255-771)
HE01T000031.1	GH31(302-847)
HE06T004766.1	GH31(519-973)
HE04T003226.1	GH35(136-451)
HE06T005150.1	GH37(147-718)
HE04T003804.1	GH37(95-552)
HE09T006865.1	GH38(335-595)
HE02T000747.1	GH43_14(47-341)+CBM91(380-598)
HE06T004872.1	GH43_24(45-282)
HE14T009773.1	GH47(113-586)
HE03T002614.1	GH47(54-486)
HE14T009782.1	GH47(85-591)
HE02T000412.1	GH47(99-579)
HE10T008091.1	GH5_12(29-583)
HE02T001950.1	GH5_12(89-604)
HE14T009947.1	GH5_15(74-240)
HE05T004077.1	GH5_22(193-492)
HE05T004074.1	GH5_22(47-340)
HE10T007751.1	GH5_30(97-536)
HE10T007740.1	GH5_31(38-133)
HE04T003796.1	GH5_41(153-383)
HE08T006217.1	GH5_5(159-452)
HE02T000753.1	GH5_5(83-365)
HE06T004982.1	GH5_5(93-367)
HE06T004894.1	GH5_50(91-395)
HE02T000397.1	GH5_7(119-403)
HE06T004942.1	GH5_9(135-438)
HE06T004723.1	GH5_9(273-580)
HE10T007662.1	GH5_9(323-629)
HE02T000538.1	GH5_9(94-403)
HE08T006366.1	GH51(181-454)
HE07T005660.1	GH53(24-338)
HE13T009587.1	GH55(248-773)
HE13T009588.1	GH55(40-767)
HE10T007298.1	GH6(120-410)
HE10T007299.1	GH6(122-412)
HE10T007789.1	GH63(586-800)
HE10T007526.1	GH7(20-453)
HE02T001960.1	GH7(20-454)
HE06T004836.1	GH71(10-386)
HE04T003599.1	GH71(148-574)
HE12T008844.1	GH71(73-420)
HE02T001205.1	GH72(20-336)
HE12T008647.2	GH74(89-195)+GH74(579-672)
HE12T008647.1	GH74(90-196)+GH74(580-673)
HE03T002948.1	GH75(47-238)
HE12T008750.1	GH75(99-245)
HE09T006669.1	GH78(67-628)
HE09T006669.2	GH78(67-628)
HE04T003125.1	GH79(33-438)
HE06T005009.1	GH79(352-826)
HE13T009154.1	GH79(40-352)
HE13T009163.1	GH79(40-359)
HE03T002370.1	GH79(44-443)
HE09T006892.1	GH79(79-470)
HE06T004686.1	GH81(55-703)
HE03T003019.1	GH85(73-412)
HE10T007990.1	GH88(69-394)
HE03T002559.1	GH9(50-501)
HE03T003053.1	GH92(267-751)
HE03T003047.1	GH92(269-752)
HE06T004987.1	GH92(310-823)
HE10T007842.1	GH95(20-780)
HE02T001204.1	GH95(34-806)
HE12T008789.1	GH95(92-875)
HE07T005324.1	GT1(255-422)
HE04T003329.1	GT1(807-1218)
HE02T000908.1	GT1(954-1373)
HE10T007222.1	GT15(63-333)
HE10T007727.1	GT15(65-335)
HE10T007730.1	GT15(71-341)+GT15(480-751)
HE03T002259.1	GT2(1235-1741)
HE02T001837.1	GT2(1241-1748)
HE01T000171.1	GT2(173-353)
HE03T002350.1	GT2(201-372)
HE08T006643.1	GT2(292-454)+GT2(432-640)
HE13T009429.1	GT2(430-937)
HE11T008419.1	GT2(441-604)
HE11T008559.1	GT2(504-722)
HE05T004154.1	GT2(511-730)
HE11T008235.1	GT2(52-284)
HE12T008797.1	GT2(533-747)
HE02T000398.1	GT2(667-1190)
HE15T010267.1	GT2(67-245)
HE07T005263.1	GT20(105-604)
HE09T006888.1	GT20(176-623)
HE06T004856.1	GT20(208-515)
HE02T000742.1	GT21(64-323)
HE02T000477.1	GT22(55-547)
HE06T005138.1	GT22(7-417)
HEUnT010586.2	GT22(8-407)
HEUnT010586.1	GT22(8-426)
HE07T005236.1	GT24(1281-1528)
HE02T001263.1	GT25(228-368)
HE10T007531.1	GT28(8-126)
HE05T003987.1	GT3(54-691)
HE02T000807.1	GT31(242-334)
HE03T002491.1	GT32(939-1019)
HE02T001239.1	GT33(37-514)
HE09T006840.1	GT35(161-666)
HEUnT010569.1	GT39(436-674)
HE03T002975.1	GT39(68-307)
HE03T002889.1	GT4(197-336)
HE10T008044.1	GT4(226-417)
HE04T003781.1	GT4(317-481)
HE10T007848.1	GT4(509-681)
HE10T007755.1	GT48(744-1512)
HE02T001624.1	GT48(755-1529)
HE10T007777.1	GT50(352-616)
HE04T003300.1	GT57(160-633)
HE03T002594.1	GT57(373-857)
HE10T007517.1	GT58(28-386)
HE02T000887.1	GT59(26-418)
HE15T010262.1	GT66(23-688)
HE02T001994.1	GT69(223-461)
HE11T008382.1	GT76(21-177)+GT76(200-389)
HE02T001770.1	GT8(198-433)
HE02T001060.1	GT8(5-263)
HE02T000643.1	GT8(6-228)
HE03T002028.1	GT8(77-312)
HE03T002184.1	GT8(84-316)
HE02T001930.1	GT90(314-622)
HE10T008047.1	PL14_4(214-393)
HE06T004273.1	PL14_4(71-288)
HE13T009328.1	PL14_5(94-311)
HE02T000739.1	PL35(506-693)
HE02T001980.1	PL38(69-356)
HE06T005103.1	PL4_3(2-418)
HE05T003964.1	PL42(42-381)
HE02T000858.1	PL8_4(409-651)

[truncated: 23 more sheets: Hypsizygus marmoreus51987-8, Lactarius deliciosus EDB83, Lentinula edodes Le(Bin) 0899 s, Lyophyllum_decastes_LRG-d1-5, Morchella conica CCBAS932, Morchella importuna M04M26, Morchella sextelata SCLS, Morchella_snyderi_CBS_144464, Oudemansiella_raphanipes_CGG-A-, Paxillus ammoniavirescens Pou09, Paxillus involutus ATCC 200175, Pleurotus djamor MPG-05, Pleurotus eryngii ATCC 90797, Pleurotus ostreatus PC9, Sparassis crispa SCP_1.1, Stropharia_rugosoannulata_A15, Tremella mesenterica ATCC 28783, Tremella mesenterica Fries, Tricholoma matsutake 945, Tuber melanosporum Mel28 …]
