# Supplementary material for: Comparative Genomic Analysis and Metabolic Potential Profiling of a Novel Culinary-Medicinal Mushroom, Hericium rajendrae (Basidiomycota)
Source: J Fungi (Basel). 2023 Oct 15;9(10):1018. doi: 10.3390/jof9101018 (PMC10608310; doi:10.3390/jof9101018)
Supplement: Supplementary file 1 [file jof-09-01018-s001.zip › Dataset S2-SSR.xlsx]

## Sheet: H.erinaceus CS_4_Monomer
Name	Seq_Len	StartPos	EndPos	Repetitions	Motif
>Chr1	743927	119220	119231	12	A
>Chr1	743927	547916	547927	12	T
>Chr10	3673828	407469	407480	12	T
>Chr10	3673828	1473798	1473809	12	T
>Chr10	3673828	1710710	1710721	12	T
>Chr10	3673828	3341165	3341176	12	T
>Chr11	1771555	1277356	1277367	12	T
>Chr12	1760321	145836	145847	12	T
>Chr12	1760321	284314	284325	12	T
>Chr12	1760321	1461313	1461324	12	T
>Chr12	1760321	1461358	1461369	12	A
>Chr12	1760321	1615469	1615480	12	A
>Chr12	1760321	1627137	1627148	12	G
>Chr12	1760321	1652459	1652470	12	T
>Chr13	2061689	990711	990722	12	G
>Chr14	1668083	754911	754922	12	T
>Chr14	1668083	1525275	1525286	12	A
>Chr15	1268667	190704	190715	12	T
>Chr15	1268667	602453	602464	12	A
>Chr15	1268667	1177473	1177484	12	T
>Chr2	6077030	37575	37586	12	T
>Chr2	6077030	291343	291354	12	T
>Chr2	6077030	493303	493314	12	A
>Chr2	6077030	1835814	1835825	12	A
>Chr2	6077030	2088600	2088611	12	A
>Chr2	6077030	2218037	2218048	12	A
>Chr2	6077030	2676208	2676219	12	T
>Chr2	6077030	2876737	2876748	12	T
>Chr2	6077030	3620334	3620345	12	A
>Chr2	6077030	3796417	3796428	12	A
>Chr2	6077030	3813695	3813706	12	A
>Chr2	6077030	3969083	3969094	12	A
>Chr2	6077030	4489719	4489730	12	G
>Chr2	6077030	4490810	4490821	12	T
>Chr3	3534488	47558	47569	12	T
>Chr3	3534488	50260	50271	12	A
>Chr3	3534488	406964	406975	12	T
>Chr3	3534488	1566295	1566306	12	T
>Chr3	3534488	2934794	2934805	12	A
>Chr3	3534488	3008191	3008202	12	A
>Chr3	3534488	3057260	3057271	12	A
>Chr3	3534488	3423357	3423368	12	C
>Chr4	3208415	253168	253179	12	G
>Chr4	3208415	1191709	1191720	12	A
>Chr4	3208415	1222516	1222527	12	T
>Chr4	3208415	1645184	1645195	12	G
>Chr4	3208415	2776562	2776573	12	A
>Chr5	1241506	18473	18484	12	T
>Chr5	1241506	184857	184868	12	T
>Chr6	3291253	46441	46452	12	A
>Chr6	3291253	206060	206071	12	T
>Chr6	3291253	490344	490355	12	A
>Chr6	3291253	1011175	1011186	12	A
>Chr6	3291253	1260060	1260071	12	A
>Chr6	3291253	1316954	1316965	12	A
>Chr6	3291253	3191971	3191982	12	A
>Chr7	3609416	173981	173992	12	T
>Chr7	3609416	664951	664962	12	T
>Chr7	3609416	689464	689475	12	A
>Chr7	3609416	1704783	1704794	12	A
>Chr7	3609416	1780332	1780343	12	T
>Chr7	3609416	2166318	2166329	12	T
>Chr7	3609416	2665377	2665388	12	A
>Chr7	3609416	2969613	2969624	12	T
>Chr8	2546509	525023	525034	12	G
>Chr8	2546509	1052619	1052630	12	A
>Chr8	2546509	1712514	1712525	12	T
>Chr8	2546509	1851364	1851375	12	T
>Chr9	2375851	496012	496023	12	T
>Chr9	2375851	1694611	1694622	12	A
>Chr9	2375851	1821701	1821712	12	T
>Chr9	2375851	1822077	1822088	12	G
>Scaffold16	747563	102484	102495	12	A
>Scaffold16	747563	237496	237507	12	T
>Scaffold16	747563	416372	416383	12	T
>Scaffold22	46113	26544	26555	12	T
>Scaffold23	40601	7857	7868	12	T
>Scaffold30	29391	13837	13848	12	T
>Scaffold34	22907	2673	2684	12	T
>Scaffold34	22907	3949	3960	12	T
>Scaffold37	21446	3503	3514	12	T
>Scaffold38	20369	17756	17767	12	T
>Scaffold39	518151	80813	80824	12	T
>Scaffold39	518151	320229	320240	12	A
>Scaffold40	17934	16472	16483	12	T
>Chr10	3673828	469474	469486	13	A
>Chr10	3673828	814962	814974	13	T
>Chr10	3673828	1295078	1295090	13	A
>Chr10	3673828	1635921	1635933	13	A
>Chr11	1771555	266176	266188	13	T
>Chr12	1760321	1187865	1187877	13	T
>Chr12	1760321	1651693	1651705	13	T
>Chr13	2061689	330054	330066	13	T
>Chr13	2061689	841336	841348	13	T
>Chr13	2061689	1710374	1710386	13	T
>Chr14	1668083	438103	438115	13	T
>Chr14	1668083	1246199	1246211	13	A
>Chr14	1668083	1418821	1418833	13	A
>Chr15	1268667	91655	91667	13	T
>Chr15	1268667	216864	216876	13	C
>Chr15	1268667	1041755	1041767	13	T
>Chr15	1268667	1044323	1044335	13	T
>Chr15	1268667	1215852	1215864	13	A
>Chr2	6077030	1280634	1280646	13	T
>Chr2	6077030	3711011	3711023	13	C
>Chr2	6077030	4364823	4364835	13	T
>Chr3	3534488	217280	217292	13	T
>Chr3	3534488	1936601	1936613	13	T
>Chr3	3534488	2790964	2790976	13	T
>Chr3	3534488	3027884	3027896	13	A
>Chr3	3534488	3269609	3269621	13	T
>Chr3	3534488	3473598	3473610	13	A
>Chr4	3208415	847270	847282	13	A
>Chr4	3208415	1428040	1428052	13	T
>Chr4	3208415	1676717	1676729	13	T
>Chr4	3208415	2212410	2212422	13	A
>Chr6	3291253	1395633	1395645	13	T
>Chr7	3609416	36140	36152	13	A
>Chr7	3609416	1730208	1730220	13	A
>Chr7	3609416	2969002	2969014	13	A
>Chr8	2546509	123485	123497	13	A
>Chr8	2546509	172053	172065	13	G
>Chr8	2546509	1346988	1347000	13	C
>Chr8	2546509	1947450	1947462	13	T
>Chr8	2546509	2503224	2503236	13	A
>Chr9	2375851	645743	645755	13	A
>Chr9	2375851	1613460	1613472	13	T
>Chr9	2375851	1834796	1834808	13	T
>Chr9	2375851	2237092	2237104	13	G
>Scaffold16	747563	581853	581865	13	G
>Scaffold18	108052	95835	95847	13	A
>Scaffold22	46113	42091	42103	13	T
>Scaffold27	34430	15103	15115	13	T
>Scaffold34	22907	18071	18083	13	T
>Scaffold37	21446	19038	19050	13	T
>Scaffold41	17151	1362	1374	13	A
>Chr1	743927	257534	257547	14	A
>Chr1	743927	675710	675723	14	A
>Chr10	3673828	600481	600494	14	T
>Chr10	3673828	807930	807943	14	A
>Chr12	1760321	1405273	1405286	14	A
>Chr12	1760321	1613742	1613755	14	A
>Chr12	1760321	1656257	1656270	14	T
>Chr13	2061689	1445076	1445089	14	T
>Chr13	2061689	1818285	1818298	14	A
>Chr14	1668083	999666	999679	14	A
>Chr14	1668083	1246184	1246197	14	A
>Chr15	1268667	149035	149048	14	T
>Chr15	1268667	184691	184704	14	T
>Chr2	6077030	165022	165035	14	A
>Chr2	6077030	701544	701557	14	T
>Chr2	6077030	3625836	3625849	14	T
>Chr2	6077030	4178317	4178330	14	T
>Chr2	6077030	5481212	5481225	14	T
>Chr3	3534488	1232685	1232698	14	A
>Chr3	3534488	2905929	2905942	14	A
>Chr3	3534488	2907605	2907618	14	T
>Chr5	1241506	790959	790972	14	A
>Chr6	3291253	2555477	2555490	14	T
>Chr7	3609416	3568049	3568062	14	T
>Chr8	2546509	249685	249698	14	T
>Chr8	2546509	1965643	1965656	14	T
>Chr9	2375851	783879	783892	14	T
>Scaffold16	747563	578681	578694	14	T
>Chr10	3673828	1319256	1319270	15	A
>Chr10	3673828	1841533	1841547	15	T
>Chr11	1771555	624669	624683	15	A
>Chr11	1771555	1427763	1427777	15	T
>Chr12	1760321	1592712	1592726	15	A
>Chr12	1760321	1620693	1620707	15	A
>Chr13	2061689	537462	537476	15	T
>Chr13	2061689	1848975	1848989	15	T
>Chr14	1668083	466815	466829	15	A
>Chr15	1268667	330704	330718	15	T
>Chr2	6077030	113095	113109	15	T
>Chr2	6077030	237328	237342	15	A
>Chr2	6077030	426945	426959	15	A
>Chr2	6077030	1275395	1275409	15	C
>Chr2	6077030	3598853	3598867	15	A
>Chr2	6077030	3961137	3961151	15	T
>Chr5	1241506	962685	962699	15	A
>Chr7	3609416	695012	695026	15	C
>Chr7	3609416	1672280	1672294	15	G
>Chr8	2546509	329730	329744	15	G
>Scaffold16	747563	473214	473228	15	A
>Chr1	743927	421368	421383	16	A
>Chr2	6077030	1282799	1282814	16	C
>Chr4	3208415	498155	498170	16	T
>Chr4	3208415	2029265	2029280	16	A
>Chr7	3609416	695480	695495	16	A
>Chr7	3609416	734789	734804	16	C
>Chr7	3609416	3598184	3598199	16	G
>Chr8	2546509	1324263	1324278	16	T
>Chr8	2546509	2070187	2070202	16	A
>Chr8	2546509	2399650	2399665	16	T
>Chr9	2375851	305688	305703	16	G
>Scaffold22	46113	304	319	16	A
>Chr11	1771555	748241	748257	17	T
>Chr12	1760321	1622992	1623008	17	A
>Chr12	1760321	1631145	1631161	17	A
>Chr13	2061689	161051	161067	17	T
>Chr2	6077030	4208164	4208180	17	T
>Chr3	3534488	3407105	3407121	17	G
>Chr4	3208415	1429152	1429168	17	A
>Chr5	1241506	556298	556314	17	T
>Chr6	3291253	38552	38568	17	A
>Chr6	3291253	2309067	2309083	17	A
>Chr7	3609416	849356	849372	17	T
>Chr7	3609416	2279049	2279065	17	C
>Chr7	3609416	3065669	3065685	17	A
>Chr7	3609416	3386205	3386221	17	T
>Scaffold20	65721	16961	16977	17	C
>Scaffold22	46113	329	345	17	A
>Scaffold39	518151	83905	83921	17	G
>Chr12	1760321	1620674	1620691	18	A
>Chr12	1760321	1631169	1631186	18	A
>Chr15	1268667	171706	171723	18	G
>Chr5	1241506	1240248	1240265	18	A
>Chr6	3291253	2195585	2195602	18	T
>Chr9	2375851	1360555	1360572	18	A
>Chr11	1771555	1401749	1401767	19	T
>Chr12	1760321	1593678	1593696	19	G
>Chr13	2061689	1096518	1096536	19	A
>Chr13	2061689	1423646	1423664	19	C
>Chr13	2061689	1519197	1519215	19	A
>Chr9	2375851	277508	277526	19	T
>Scaffold16	747563	219396	219414	19	T
>Scaffold39	518151	60089	60107	19	T
>Chr10	3673828	3417170	3417189	20	T
>Chr2	6077030	147057	147076	20	T
>Chr7	3609416	661235	661254	20	G
>Chr8	2546509	851767	851786	20	G
>Chr8	2546509	2202810	2202829	20	A
>Chr8	2546509	2396754	2396773	20	T
>Chr1	743927	383040	383060	21	C
>Chr10	3673828	1532110	1532130	21	A
>Chr2	6077030	2014381	2014401	21	A
>Chr2	6077030	2161973	2161993	21	G
>Chr4	3208415	965300	965320	21	T
>Chr4	3208415	1677093	1677113	21	T
>Chr12	1760321	1623744	1623765	22	G
>Chr15	1268667	216585	216606	22	C
>Chr2	6077030	5816306	5816327	22	A
>Chr3	3534488	1010618	1010639	22	A
>Chr7	3609416	3329327	3329348	22	A
>Scaffold16	747563	265141	265162	22	A
>Chr13	2061689	859326	859348	23	C
>Chr8	2546509	1211294	1211316	23	A
>Chr8	2546509	2237575	2237597	23	C
>Chr12	1760321	1614729	1614752	24	A
>Chr12	1760321	1650585	1650608	24	T
>Chr12	1760321	1660583	1660606	24	C
>Chr4	3208415	185853	185876	24	C
>Chr10	3673828	3446735	3446759	25	A
>Chr4	3208415	342893	342917	25	T
>Chr4	3208415	2759363	2759387	25	A
>Scaffold16	747563	240586	240610	25	G
>Chr10	3673828	988549	988574	26	A
>Chr15	1268667	738603	738628	26	A
>Chr3	3534488	2422607	2422632	26	C
>Chr9	2375851	1158075	1158100	26	A
>Chr13	2061689	1262863	1262889	27	A
>Chr7	3609416	1756432	1756458	27	T
>Chr1	743927	357331	357358	28	T
>Chr12	1760321	1426633	1426660	28	A
>Chr3	3534488	2981316	2981343	28	G
>Chr12	1760321	1647238	1647267	30	G
>Chr6	3291253	3206460	3206490	31	G
>Chr12	1760321	1620624	1620656	33	A
>Chr14	1668083	967827	967859	33	T
>Chr2	6077030	805444	805477	34	T
>Chr6	3291253	3090417	3090455	39	G

## Sheet: H.erinaceus CS_4_Dimer
Name	Seq_Len	StartPos	EndPos	Repetitions	Motif
>Chr10	3673828	596473	596484	6	AT
>Chr10	3673828	737904	737915	6	CT
>Chr10	3673828	786991	787002	6	AG
>Chr10	3673828	813670	813681	6	GA
>Chr10	3673828	844739	844750	6	TC
>Chr10	3673828	973309	973320	6	TC
>Chr10	3673828	1002841	1002852	6	AG
>Chr10	3673828	1006339	1006350	6	AG
>Chr10	3673828	1024392	1024403	6	TC
>Chr10	3673828	1028328	1028339	6	AG
>Chr10	3673828	1276980	1276991	6	AG
>Chr10	3673828	1299210	1299221	6	AG
>Chr10	3673828	1312082	1312093	6	AG
>Chr10	3673828	1333135	1333146	6	AT
>Chr10	3673828	1349219	1349230	6	AG
>Chr10	3673828	1483421	1483432	6	TC
>Chr10	3673828	1505983	1505994	6	AG
>Chr10	3673828	1508962	1508973	6	CT
>Chr10	3673828	1639590	1639601	6	TC
>Chr10	3673828	1699862	1699873	6	TC
>Chr10	3673828	1711653	1711664	6	TC
>Chr10	3673828	1800524	1800535	6	GC
>Chr10	3673828	2349594	2349605	6	GC
>Chr10	3673828	2455679	2455690	6	CG
>Chr10	3673828	2741662	2741673	6	GC
>Chr10	3673828	3405000	3405011	6	GT
>Chr10	3673828	3525447	3525458	6	CG
>Chr11	1771555	96930	96941	6	TC
>Chr11	1771555	105463	105474	6	AG
>Chr11	1771555	169544	169555	6	AT
>Chr11	1771555	174752	174763	6	CT
>Chr11	1771555	347625	347636	6	CG
>Chr11	1771555	1378255	1378266	6	TC
>Chr11	1771555	1540397	1540408	6	CT
>Chr11	1771555	1639323	1639334	6	CG
>Chr12	1760321	140735	140746	6	GC
>Chr12	1760321	984485	984496	6	GC
>Chr12	1760321	1002696	1002707	6	GC
>Chr12	1760321	1114496	1114507	6	CG
>Chr12	1760321	1274480	1274491	6	CA
>Chr13	2061689	63440	63451	6	GA
>Chr13	2061689	173729	173740	6	AT
>Chr13	2061689	325166	325177	6	CA
>Chr13	2061689	608310	608321	6	GC
>Chr13	2061689	661736	661747	6	GC
>Chr13	2061689	764920	764931	6	AT
>Chr13	2061689	985819	985830	6	GA
>Chr13	2061689	1039660	1039671	6	AT
>Chr13	2061689	1258009	1258020	6	GC
>Chr13	2061689	1366874	1366885	6	CG
>Chr13	2061689	1387933	1387944	6	TC
>Chr13	2061689	1422626	1422637	6	CT
>Chr13	2061689	1642924	1642935	6	AT
>Chr14	1668083	132546	132557	6	AT
>Chr14	1668083	185994	186005	6	CG
>Chr14	1668083	1394790	1394801	6	AG
>Chr15	1268667	37831	37842	6	CG
>Chr15	1268667	163839	163850	6	TA
>Chr15	1268667	335042	335053	6	TA
>Chr15	1268667	391655	391666	6	GC
>Chr15	1268667	473380	473391	6	CG
>Chr15	1268667	549215	549226	6	TC
>Chr15	1268667	734479	734490	6	GC
>Chr2	6077030	131737	131748	6	GA
>Chr2	6077030	210694	210705	6	CG
>Chr2	6077030	228244	228255	6	TC
>Chr2	6077030	235774	235785	6	AT
>Chr2	6077030	407827	407838	6	GA
>Chr2	6077030	599259	599270	6	CG
>Chr2	6077030	952254	952265	6	GC
>Chr2	6077030	1354513	1354524	6	GC
>Chr2	6077030	2152095	2152106	6	TC
>Chr2	6077030	3552004	3552015	6	AT
>Chr2	6077030	4002870	4002881	6	AG
>Chr2	6077030	4249380	4249391	6	GT
>Chr2	6077030	4254782	4254793	6	GA
>Chr2	6077030	4261426	4261437	6	GT
>Chr2	6077030	4274724	4274735	6	GT
>Chr2	6077030	4606501	4606512	6	GA
>Chr2	6077030	4926950	4926961	6	GC
>Chr2	6077030	5420009	5420020	6	TC
>Chr2	6077030	5637111	5637122	6	AT
>Chr2	6077030	5676145	5676156	6	CG
>Chr2	6077030	5768976	5768987	6	TC
>Chr2	6077030	5833369	5833380	6	GC
>Chr2	6077030	5899739	5899750	6	CG
>Chr2	6077030	6050118	6050129	6	TC
>Chr2	6077030	6053094	6053105	6	GA
>Chr3	3534488	56276	56287	6	CG
>Chr3	3534488	424769	424780	6	GC
>Chr3	3534488	1240268	1240279	6	GC
>Chr3	3534488	1792960	1792971	6	AC
>Chr3	3534488	1993303	1993314	6	AG
>Chr3	3534488	2136442	2136453	6	AG
>Chr3	3534488	2371577	2371588	6	AG
>Chr3	3534488	2853073	2853084	6	CT
>Chr3	3534488	3347703	3347714	6	CG
>Chr3	3534488	3380959	3380970	6	TA
>Chr3	3534488	3423332	3423343	6	GC
>Chr4	3208415	236027	236038	6	CG
>Chr4	3208415	580172	580183	6	GC
>Chr4	3208415	682181	682192	6	CG
>Chr4	3208415	882325	882336	6	GC
>Chr4	3208415	1074124	1074135	6	GC
>Chr4	3208415	1495010	1495021	6	CG
>Chr4	3208415	1647662	1647673	6	AT
>Chr4	3208415	1881248	1881259	6	TA
>Chr4	3208415	1978421	1978432	6	AG
>Chr4	3208415	2375250	2375261	6	TC
>Chr4	3208415	2891857	2891868	6	AG
>Chr5	1241506	755684	755695	6	AG
>Chr5	1241506	978383	978394	6	CG
>Chr5	1241506	1022109	1022120	6	TC
>Chr5	1241506	1036484	1036495	6	AT
>Chr6	3291253	596958	596969	6	GC
>Chr6	3291253	947907	947918	6	TA
>Chr6	3291253	1050787	1050798	6	CT
>Chr6	3291253	1157291	1157302	6	AT
>Chr6	3291253	1177640	1177651	6	AT
>Chr6	3291253	1583462	1583473	6	GC
>Chr6	3291253	2335509	2335520	6	GC
>Chr6	3291253	2402341	2402352	6	AG
>Chr6	3291253	2536106	2536117	6	AT
>Chr6	3291253	2879908	2879919	6	GC
>Chr6	3291253	3276287	3276298	6	TA
>Chr7	3609416	45788	45799	6	GC
>Chr7	3609416	332358	332369	6	CG
>Chr7	3609416	1128754	1128765	6	CG
>Chr7	3609416	2397651	2397662	6	GC
>Chr7	3609416	2408471	2408482	6	CG
>Chr7	3609416	3111073	3111084	6	GC
>Chr7	3609416	3151154	3151165	6	GC
>Chr7	3609416	3256071	3256082	6	TA
>Chr7	3609416	3466442	3466453	6	TC
>Chr7	3609416	3474505	3474516	6	TC
>Chr7	3609416	3588749	3588760	6	CT
>Chr7	3609416	3590322	3590333	6	TA
>Chr8	2546509	391700	391711	6	CG
>Chr8	2546509	751942	751953	6	GC
>Chr8	2546509	762848	762859	6	GA
>Chr8	2546509	1040221	1040232	6	GC
>Chr8	2546509	1247753	1247764	6	GC
>Chr8	2546509	1378950	1378961	6	GC
>Chr8	2546509	1482241	1482252	6	CT
>Chr8	2546509	1721407	1721418	6	GA
>Chr8	2546509	2304581	2304592	6	GC
>Chr8	2546509	2421921	2421932	6	AG
>Chr8	2546509	2481456	2481467	6	GC
>Chr9	2375851	276470	276481	6	TG
>Chr9	2375851	316046	316057	6	GA
>Chr9	2375851	346552	346563	6	GA
>Chr9	2375851	411140	411151	6	CT
>Chr9	2375851	671497	671508	6	CG
>Chr9	2375851	799366	799377	6	CG
>Chr9	2375851	1051733	1051744	6	GC
>Chr9	2375851	1167265	1167276	6	CG
>Chr9	2375851	2166539	2166550	6	TG
>Scaffold16	747563	124709	124720	6	TA
>Scaffold16	747563	132797	132808	6	TA
>Scaffold16	747563	340854	340865	6	CT
>Scaffold23	40601	59	70	6	TA
>Scaffold24	39733	15055	15066	6	TA
>Scaffold24	39733	35007	35018	6	TA
>Scaffold26	34735	19473	19484	6	TA
>Scaffold27	34430	33760	33771	6	TA
>Scaffold34	22907	17165	17176	6	TA
>Scaffold39	518151	262353	262364	6	GA
>Scaffold39	518151	374608	374619	6	AG
>Scaffold39	518151	388744	388755	6	AG
>Scaffold39	518151	452251	452262	6	TG
>Scaffold39	518151	455656	455667	6	GA
>Scaffold39	518151	457653	457664	6	AG
>Chr1	743927	476459	476472	7	TC
>Chr10	3673828	366950	366963	7	TC
>Chr10	3673828	737872	737885	7	TC
>Chr10	3673828	837343	837356	7	GA
>Chr10	3673828	1298085	1298098	7	TC
>Chr10	3673828	2829449	2829462	7	GC
>Chr10	3673828	3460669	3460682	7	GC
>Chr10	3673828	3625795	3625808	7	TC
>Chr12	1760321	810847	810860	7	CG
>Chr13	2061689	226175	226188	7	GC
>Chr14	1668083	1037342	1037355	7	AT
>Chr15	1268667	584271	584284	7	TA
>Chr15	1268667	779966	779979	7	AG
>Chr2	6077030	211033	211046	7	CG
>Chr2	6077030	304963	304976	7	CG
>Chr2	6077030	342138	342151	7	TC
>Chr2	6077030	3804615	3804628	7	AT
>Chr2	6077030	5016276	5016289	7	AT
>Chr2	6077030	5617673	5617686	7	AT
>Chr3	3534488	2422633	2422646	7	AC
>Chr3	3534488	2908730	2908743	7	AT
>Chr4	3208415	2233227	2233240	7	CG
>Chr5	1241506	1036521	1036534	7	AT
>Chr6	3291253	736800	736813	7	CG
>Chr7	3609416	1501283	1501296	7	GT
>Chr8	2546509	1265438	1265451	7	GC
>Chr8	2546509	1883609	1883622	7	GC
>Chr9	2375851	949134	949147	7	GC
>Chr9	2375851	953140	953153	7	GC
>Chr9	2375851	1793528	1793541	7	CT
>Chr9	2375851	1870019	1870032	7	AT
>Scaffold39	518151	297224	297237	7	AT
>Scaffold39	518151	307481	307494	7	AG
>Chr1	743927	478296	478311	8	GT
>Chr11	1771555	577147	577162	8	AT
>Chr12	1760321	988851	988866	8	AT
>Chr15	1268667	992236	992251	8	GC
>Chr2	6077030	263262	263277	8	GC
>Chr2	6077030	3826305	3826320	8	CT
>Chr2	6077030	3848371	3848386	8	AG
>Chr6	3291253	3281486	3281501	8	TA
>Chr8	2546509	1736426	1736441	8	AT
>Chr9	2375851	1517131	1517146	8	TC
>Scaffold16	747563	137996	138011	8	TA
>Scaffold16	747563	256219	256234	8	AT
>Scaffold28	30836	19008	19023	8	TA
>Scaffold32	26595	16198	16213	8	AT
>Chr14	1668083	1469011	1469028	9	AG
>Scaffold25	39233	4153	4170	9	TA
>Scaffold25	39233	35566	35583	9	AT
>Scaffold29	30271	27229	27246	9	TA
>Scaffold33	24494	5300	5317	9	TA
>Scaffold44	14387	9314	9331	9	AT
>Scaffold45	12173	2494	2511	9	AT
>Scaffold39	518151	98695	98714	10	AT
>Chr12	1760321	1654631	1654654	12	AT
>Chr14	1668083	1468985	1469008	12	AG
>Chr12	1760321	719041	719068	14	TA

## Sheet: H.erinaceus CS_4_Trimer
Name	Seq_Len	StartPos	EndPos	Repetitions	Motif
>Chr1	743927	57668	57682	5	TAT
>Chr1	743927	65894	65908	5	CGA
>Chr1	743927	73483	73497	5	CGA
>Chr1	743927	247651	247665	5	GTC
>Chr1	743927	280135	280149	5	GGC
>Chr1	743927	386327	386341	5	TCG
>Chr1	743927	458258	458272	5	CAG
>Chr1	743927	477761	477775	5	TGG
>Chr1	743927	495950	495964	5	GGC
>Chr1	743927	622432	622446	5	AGC
>Chr1	743927	634457	634471	5	GTT
>Chr1	743927	667804	667818	5	CGC
>Chr1	743927	743095	743109	5	AGG
>Chr10	3673828	49441	49455	5	CGT
>Chr10	3673828	96979	96993	5	CTC
>Chr10	3673828	148225	148239	5	GCT
>Chr10	3673828	309815	309829	5	TGC
>Chr10	3673828	352150	352164	5	GGC
>Chr10	3673828	458060	458074	5	TCG
>Chr10	3673828	725735	725749	5	CTC
>Chr10	3673828	761641	761655	5	CTC
>Chr10	3673828	954952	954966	5	CCG
>Chr10	3673828	1352142	1352156	5	GTT
>Chr10	3673828	1385445	1385459	5	GCG
>Chr10	3673828	1535450	1535464	5	CTC
>Chr10	3673828	1794411	1794425	5	CGG
>Chr10	3673828	1804008	1804022	5	CTC
>Chr10	3673828	1843681	1843695	5	GCG
>Chr10	3673828	1975860	1975874	5	TCC
>Chr10	3673828	2124782	2124796	5	CAG
>Chr10	3673828	2124811	2124825	5	GCA
>Chr10	3673828	2140457	2140471	5	GAC
>Chr10	3673828	2151053	2151067	5	CGA
>Chr10	3673828	2171571	2171585	5	GTC
>Chr10	3673828	2354242	2354256	5	AAG
>Chr10	3673828	2368176	2368190	5	TCA
>Chr10	3673828	2606552	2606566	5	GTC
>Chr10	3673828	2722250	2722264	5	CGG
>Chr10	3673828	2732829	2732843	5	AAC
>Chr10	3673828	2777048	2777062	5	AGC
>Chr10	3673828	2935926	2935940	5	CGG
>Chr10	3673828	2996047	2996061	5	CTC
>Chr10	3673828	3040613	3040627	5	GCG
>Chr10	3673828	3073854	3073868	5	GAG
>Chr10	3673828	3075809	3075823	5	CCG
>Chr10	3673828	3114511	3114525	5	TGC
>Chr10	3673828	3193337	3193351	5	GCG
>Chr10	3673828	3194165	3194179	5	CGA
>Chr10	3673828	3323643	3323657	5	CGC
>Chr10	3673828	3416588	3416602	5	ATG
>Chr10	3673828	3463596	3463610	5	GAG
>Chr11	1771555	115750	115764	5	CCG
>Chr11	1771555	468684	468698	5	CAC
>Chr11	1771555	551404	551418	5	CGA
>Chr11	1771555	871217	871231	5	GAA
>Chr11	1771555	879605	879619	5	GCG
>Chr11	1771555	1465328	1465342	5	TCG
>Chr12	1760321	94198	94212	5	TGG
>Chr12	1760321	238881	238895	5	CGC
>Chr12	1760321	486422	486436	5	TCG
>Chr12	1760321	504283	504297	5	CGG
>Chr12	1760321	628569	628583	5	GGA
>Chr12	1760321	683442	683456	5	GAG
>Chr12	1760321	770028	770042	5	CGC
>Chr12	1760321	1292655	1292669	5	CAG
>Chr12	1760321	1310379	1310393	5	GTG
>Chr12	1760321	1395966	1395980	5	TGG
>Chr12	1760321	1704693	1704707	5	GGC
>Chr13	2061689	59590	59604	5	GCA
>Chr13	2061689	186694	186708	5	GCC
>Chr13	2061689	263966	263980	5	GGC
>Chr13	2061689	310346	310360	5	GAC
>Chr13	2061689	327553	327567	5	ACG
>Chr13	2061689	387674	387688	5	TGC
>Chr13	2061689	441556	441570	5	GAG
>Chr13	2061689	515848	515862	5	GAG
>Chr13	2061689	727059	727073	5	GGA
>Chr13	2061689	984841	984855	5	AGC
>Chr13	2061689	990425	990439	5	CCG
>Chr13	2061689	1014901	1014915	5	GCG
>Chr13	2061689	1087146	1087160	5	GAG
>Chr13	2061689	1089242	1089256	5	GCG
>Chr13	2061689	1094272	1094286	5	GCA
>Chr13	2061689	1132237	1132251	5	GAA
>Chr13	2061689	1244052	1244066	5	CTC
>Chr13	2061689	1256984	1256998	5	GAG
>Chr13	2061689	1314789	1314803	5	GAG
>Chr13	2061689	1417919	1417933	5	TGC
>Chr13	2061689	1454649	1454663	5	CGA
>Chr13	2061689	1512347	1512361	5	CTC
>Chr13	2061689	1572115	1572129	5	GCC
>Chr13	2061689	1648005	1648019	5	TCG
>Chr13	2061689	1648311	1648325	5	CGT
>Chr13	2061689	1701470	1701484	5	GAC
>Chr13	2061689	1701777	1701791	5	CGA
>Chr13	2061689	1704120	1704134	5	AGC
>Chr13	2061689	1743881	1743895	5	CTT
>Chr13	2061689	1775321	1775335	5	AAG
>Chr13	2061689	1775339	1775353	5	AAG
>Chr13	2061689	1945958	1945972	5	CCG
>Chr13	2061689	2050275	2050289	5	CCT
>Chr14	1668083	10833	10847	5	CGT
>Chr14	1668083	224916	224930	5	GGC
>Chr14	1668083	234958	234972	5	CGA
>Chr14	1668083	250419	250433	5	GGA
>Chr14	1668083	263148	263162	5	TCA
>Chr14	1668083	268122	268136	5	GAC
>Chr14	1668083	298694	298708	5	TCT
>Chr14	1668083	378423	378437	5	GCG
>Chr14	1668083	454023	454037	5	GGT
>Chr14	1668083	496745	496759	5	GAC
>Chr14	1668083	566248	566262	5	GTC
>Chr14	1668083	612496	612510	5	GAA
>Chr14	1668083	657963	657977	5	GGC
>Chr14	1668083	663861	663875	5	GCC
>Chr14	1668083	664026	664040	5	TCC
>Chr14	1668083	666194	666208	5	CAG
>Chr14	1668083	711631	711645	5	CCG
>Chr14	1668083	747467	747481	5	TGC
>Chr14	1668083	801319	801333	5	TCG
>Chr14	1668083	804778	804792	5	CGA
>Chr14	1668083	905491	905505	5	GCC
>Chr14	1668083	926160	926174	5	GAG
>Chr14	1668083	1078713	1078727	5	CAC
>Chr14	1668083	1124609	1124623	5	TGC
>Chr14	1668083	1479015	1479029	5	TTC
>Chr14	1668083	1577736	1577750	5	TGT
>Chr14	1668083	1602700	1602714	5	CTC
>Chr14	1668083	1667251	1667265	5	AGG
>Chr15	1268667	33479	33493	5	CGC
>Chr15	1268667	317005	317019	5	GAA
>Chr15	1268667	344537	344551	5	CGA
>Chr15	1268667	377705	377719	5	GCA
>Chr15	1268667	454504	454518	5	TGC
>Chr15	1268667	565505	565519	5	GCG
>Chr15	1268667	739288	739302	5	CGC
>Chr15	1268667	861166	861180	5	CTG
>Chr15	1268667	1014707	1014721	5	CCT
>Chr15	1268667	1068443	1068457	5	TCG
>Chr15	1268667	1091476	1091490	5	CCG
>Chr15	1268667	1133627	1133641	5	GAC
>Chr15	1268667	1221349	1221363	5	ACG
>Chr15	1268667	1253562	1253576	5	CCT
>Chr2	6077030	11358	11372	5	AGG
>Chr2	6077030	77160	77174	5	AGG
>Chr2	6077030	90651	90665	5	GAG
>Chr2	6077030	192005	192019	5	GTC
>Chr2	6077030	275937	275951	5	GGA
>Chr2	6077030	294404	294418	5	GCG
>Chr2	6077030	294617	294631	5	GCG
>Chr2	6077030	511613	511627	5	GCA
>Chr2	6077030	611242	611256	5	TCG
>Chr2	6077030	617905	617919	5	CAG
>Chr2	6077030	679643	679657	5	TCC
>Chr2	6077030	691552	691566	5	ACG
>Chr2	6077030	825143	825157	5	GCC
>Chr2	6077030	852001	852015	5	CGG
>Chr2	6077030	853780	853794	5	CTT
>Chr2	6077030	878505	878519	5	GCG
>Chr2	6077030	989787	989801	5	GGA
>Chr2	6077030	1024665	1024679	5	TCC
>Chr2	6077030	1293218	1293232	5	TAT
>Chr2	6077030	1385103	1385117	5	CCG
>Chr2	6077030	1516642	1516656	5	TCC
>Chr2	6077030	1940276	1940290	5	GCT
>Chr2	6077030	2432719	2432733	5	ATG
>Chr2	6077030	2608460	2608474	5	TCG
>Chr2	6077030	2618090	2618104	5	CGA
>Chr2	6077030	2770779	2770793	5	TCC
>Chr2	6077030	2799281	2799295	5	GCC
>Chr2	6077030	3095250	3095264	5	TCC
>Chr2	6077030	3143628	3143642	5	AAC
>Chr2	6077030	3189055	3189069	5	GAG
>Chr2	6077030	3487156	3487170	5	GGC
>Chr2	6077030	3643039	3643053	5	TCC
>Chr2	6077030	3751617	3751631	5	GAG
>Chr2	6077030	3802408	3802422	5	TCG
>Chr2	6077030	3912564	3912578	5	CCT
>Chr2	6077030	4003033	4003047	5	CAA
>Chr2	6077030	4124188	4124202	5	GGC
>Chr2	6077030	4128544	4128558	5	CGC
>Chr2	6077030	4260062	4260076	5	CGG
>Chr2	6077030	4288058	4288072	5	TCG
>Chr2	6077030	4300099	4300113	5	CGA
>Chr2	6077030	4391140	4391154	5	CGA
>Chr2	6077030	4444747	4444761	5	GCG
>Chr2	6077030	4477291	4477305	5	GTC
>Chr2	6077030	4492732	4492746	5	CCA
>Chr2	6077030	4514538	4514552	5	TCA
>Chr2	6077030	4519334	4519348	5	GGC
>Chr2	6077030	4625419	4625433	5	AGC
>Chr2	6077030	4633929	4633943	5	GAG
>Chr2	6077030	4738517	4738531	5	TCT
>Chr2	6077030	4744090	4744104	5	CTC
>Chr2	6077030	4843914	4843928	5	CGA
>Chr2	6077030	4846454	4846468	5	CCA
>Chr2	6077030	4858391	4858405	5	TGG
>Chr2	6077030	4858406	4858420	5	CGG
>Chr2	6077030	5096594	5096608	5	GCT
>Chr2	6077030	5102969	5102983	5	GCG
>Chr2	6077030	5303405	5303419	5	GCC
>Chr2	6077030	5398664	5398678	5	CGG
>Chr2	6077030	5444999	5445013	5	GGC
>Chr2	6077030	5464563	5464577	5	GCT
>Chr2	6077030	5481646	5481660	5	GCC
>Chr2	6077030	5574401	5574415	5	GAG
>Chr2	6077030	5618938	5618952	5	CAG
>Chr2	6077030	5652069	5652083	5	CGG
>Chr2	6077030	5784475	5784489	5	AAG
>Chr2	6077030	5825549	5825563	5	TGC
>Chr2	6077030	5968427	5968441	5	CCG
>Chr2	6077030	5970358	5970372	5	TTG
>Chr2	6077030	5971863	5971877	5	AGA
>Chr2	6077030	5977679	5977693	5	CGG
>Chr2	6077030	6035350	6035364	5	CCA
>Chr2	6077030	6060333	6060347	5	GCA
>Chr3	3534488	112286	112300	5	CGC
>Chr3	3534488	112558	112572	5	CCA
>Chr3	3534488	134511	134525	5	CGC
>Chr3	3534488	249764	249778	5	CGG
>Chr3	3534488	491253	491267	5	CGG
>Chr3	3534488	616251	616265	5	AGA
>Chr3	3534488	694193	694207	5	GCG
>Chr3	3534488	898237	898251	5	AAG
>Chr3	3534488	946888	946902	5	CTT
>Chr3	3534488	1120867	1120881	5	GGA
>Chr3	3534488	1250134	1250148	5	CTG
>Chr3	3534488	1273086	1273100	5	CTC
>Chr3	3534488	1353438	1353452	5	GCC
>Chr3	3534488	1420551	1420565	5	TCC
>Chr3	3534488	1438392	1438406	5	GAC
>Chr3	3534488	1470480	1470494	5	AGG
>Chr3	3534488	1592043	1592057	5	AGA
>Chr3	3534488	1595715	1595729	5	GTC
>Chr3	3534488	1637179	1637193	5	CTG
>Chr3	3534488	1642139	1642153	5	GGC
>Chr3	3534488	1950650	1950664	5	GCA
>Chr3	3534488	2073224	2073238	5	TGT
>Chr3	3534488	2155747	2155761	5	GAC
>Chr3	3534488	2204264	2204278	5	TCG
>Chr3	3534488	2204436	2204450	5	TCG
>Chr3	3534488	2315169	2315183	5	TGC
>Chr3	3534488	2388921	2388935	5	CGA
>Chr3	3534488	2390112	2390126	5	GCC
>Chr3	3534488	2494562	2494576	5	CAA
>Chr3	3534488	2781457	2781471	5	CGA
>Chr3	3534488	2816917	2816931	5	CTT
>Chr3	3534488	2910622	2910636	5	CTC
>Chr3	3534488	3029034	3029048	5	CGT
>Chr3	3534488	3065878	3065892	5	ACC
>Chr3	3534488	3233382	3233396	5	GGC
>Chr3	3534488	3422906	3422920	5	GCT
>Chr3	3534488	3497947	3497961	5	GCG
>Chr3	3534488	3525731	3525745	5	CGC
>Chr4	3208415	197127	197141	5	GGC
>Chr4	3208415	370690	370704	5	CGC
>Chr4	3208415	375634	375648	5	GCG
>Chr4	3208415	389471	389485	5	GGC
>Chr4	3208415	711248	711262	5	TCG
>Chr4	3208415	720384	720398	5	GGA
>Chr4	3208415	794172	794186	5	GCC
>Chr4	3208415	860271	860285	5	ACG
>Chr4	3208415	878908	878922	5	GCC
>Chr4	3208415	1031133	1031147	5	CGG
>Chr4	3208415	1041178	1041192	5	GTC
>Chr4	3208415	1053517	1053531	5	CCA
>Chr4	3208415	1101282	1101296	5	ACG
>Chr4	3208415	1496034	1496048	5	GAA
>Chr4	3208415	1512148	1512162	5	GAG
>Chr4	3208415	1512178	1512192	5	GAG
>Chr4	3208415	1726973	1726987	5	CTC
>Chr4	3208415	1731046	1731060	5	CAT
>Chr4	3208415	1760241	1760255	5	AGG
>Chr4	3208415	1924471	1924485	5	CTC
>Chr4	3208415	2030827	2030841	5	GCC
>Chr4	3208415	2058891	2058905	5	CGT
>Chr4	3208415	2063844	2063858	5	CGG
>Chr4	3208415	2361391	2361405	5	CGG
>Chr4	3208415	2368984	2368998	5	CAG
>Chr4	3208415	2412930	2412944	5	CGA
>Chr4	3208415	2483183	2483197	5	CGA
>Chr4	3208415	2572383	2572397	5	GGA
>Chr4	3208415	2607411	2607425	5	GTC
>Chr4	3208415	2696390	2696404	5	GAG
>Chr4	3208415	2715336	2715350	5	AGC
>Chr4	3208415	2718559	2718573	5	CCT
>Chr4	3208415	2935318	2935332	5	GAT
>Chr4	3208415	2962974	2962988	5	CGA
>Chr4	3208415	3077207	3077221	5	GGC
>Chr4	3208415	3117143	3117157	5	TCG
>Chr5	1241506	20977	20991	5	ACG
>Chr5	1241506	301058	301072	5	GTA
>Chr5	1241506	338719	338733	5	GAG
>Chr5	1241506	766206	766220	5	CCT
>Chr5	1241506	797606	797620	5	CGG
>Chr5	1241506	1047226	1047240	5	CTC
>Chr6	3291253	180928	180942	5	CGC
>Chr6	3291253	297792	297806	5	CGT
>Chr6	3291253	326200	326214	5	CTG
>Chr6	3291253	672644	672658	5	TCG
>Chr6	3291253	724890	724904	5	TGT
>Chr6	3291253	913135	913149	5	CTC
>Chr6	3291253	989283	989297	5	TCT
>Chr6	3291253	1034528	1034542	5	CTC
>Chr6	3291253	1083438	1083452	5	TCC
>Chr6	3291253	1158619	1158633	5	TCG
>Chr6	3291253	1327079	1327093	5	GGA
>Chr6	3291253	1339292	1339306	5	TCG
>Chr6	3291253	1383599	1383613	5	GTC
>Chr6	3291253	1475472	1475486	5	GGA
>Chr6	3291253	1679649	1679663	5	GAA
>Chr6	3291253	1744834	1744848	5	ACA
>Chr6	3291253	1856496	1856510	5	GGC
>Chr6	3291253	1863241	1863255	5	GGC
>Chr6	3291253	1904925	1904939	5	CAG
>Chr6	3291253	1904940	1904954	5	CAA
>Chr6	3291253	1931770	1931784	5	TGA
>Chr6	3291253	2047846	2047860	5	CCG
>Chr6	3291253	2110748	2110762	5	CGC
>Chr6	3291253	2119323	2119337	5	CCG
>Chr6	3291253	2156983	2156997	5	GGA
>Chr6	3291253	2409227	2409241	5	GCA
>Chr6	3291253	2409641	2409655	5	GCA
>Chr6	3291253	2466870	2466884	5	CCA
>Chr6	3291253	2591860	2591874	5	TCG
>Chr6	3291253	2632412	2632426	5	CAA
>Chr6	3291253	2632448	2632462	5	CAG
>Chr6	3291253	2646371	2646385	5	CCG
>Chr6	3291253	2668488	2668502	5	GGA
>Chr6	3291253	3193739	3193753	5	CGG
>Chr6	3291253	3236520	3236534	5	CGC
>Chr6	3291253	3279703	3279717	5	CTC
>Chr7	3609416	201552	201566	5	CCG
>Chr7	3609416	294085	294099	5	GAG
>Chr7	3609416	306520	306534	5	CGT
>Chr7	3609416	320040	320054	5	CGA
>Chr7	3609416	471581	471595	5	CTG
>Chr7	3609416	533070	533084	5	TGC
>Chr7	3609416	574461	574475	5	GAC
>Chr7	3609416	761524	761538	5	CGC
>Chr7	3609416	786283	786297	5	GCG
>Chr7	3609416	917754	917768	5	GGC
>Chr7	3609416	988476	988490	5	TCG
>Chr7	3609416	1114204	1114218	5	CGC
>Chr7	3609416	1411934	1411948	5	TTC
>Chr7	3609416	1634732	1634746	5	AGC
>Chr7	3609416	1729976	1729990	5	CGC
>Chr7	3609416	1909541	1909555	5	GAG
>Chr7	3609416	1988602	1988616	5	AAG
>Chr7	3609416	2323141	2323155	5	GGC
>Chr7	3609416	2442152	2442166	5	CCT
>Chr7	3609416	2481837	2481851	5	GCG
>Chr7	3609416	2753354	2753368	5	CGG
>Chr7	3609416	2817001	2817015	5	CAT
>Chr7	3609416	2895202	2895216	5	GCC
>Chr7	3609416	2921591	2921605	5	TGC
>Chr7	3609416	2978010	2978024	5	TCG
>Chr7	3609416	3047145	3047159	5	CCG
>Chr7	3609416	3091714	3091728	5	CGG
>Chr7	3609416	3193280	3193294	5	GCG
>Chr7	3609416	3336059	3336073	5	TGG
>Chr7	3609416	3542766	3542780	5	TCG
>Chr7	3609416	3588527	3588541	5	TCG
>Chr7	3609416	3588547	3588561	5	TCG
>Chr7	3609416	3588681	3588695	5	GTC
>Chr8	2546509	24117	24131	5	GGC
>Chr8	2546509	87930	87944	5	CGT
>Chr8	2546509	111195	111209	5	ACG
>Chr8	2546509	115998	116012	5	CCG
>Chr8	2546509	386788	386802	5	GCC
>Chr8	2546509	468322	468336	5	GCA
>Chr8	2546509	580238	580252	5	ATG
>Chr8	2546509	757246	757260	5	TTC
>Chr8	2546509	757592	757606	5	CTC
>Chr8	2546509	1262675	1262689	5	GCG
>Chr8	2546509	1270377	1270391	5	CCG
>Chr8	2546509	1419661	1419675	5	GCG
>Chr8	2546509	1511709	1511723	5	GAC
>Chr8	2546509	1657613	1657627	5	ACG
>Chr8	2546509	1747941	1747955	5	CAT
>Chr8	2546509	1861688	1861702	5	CTG
>Chr8	2546509	1883294	1883308	5	CCG
>Chr8	2546509	1925560	1925574	5	ACA
>Chr8	2546509	1935388	1935402	5	GCC
>Chr8	2546509	1935982	1935996	5	GTG
>Chr8	2546509	2053337	2053351	5	GCG
>Chr8	2546509	2131685	2131699	5	TGA
>Chr8	2546509	2256432	2256446	5	TGG
>Chr8	2546509	2396388	2396402	5	GCC
>Chr8	2546509	2458396	2458410	5	CAG
>Chr8	2546509	2500169	2500183	5	CGC
>Chr9	2375851	196492	196506	5	GCG
>Chr9	2375851	393681	393695	5	ACC
>Chr9	2375851	450136	450150	5	TCA
>Chr9	2375851	546206	546220	5	CAT
>Chr9	2375851	597756	597770	5	CCG
>Chr9	2375851	651123	651137	5	CCG
>Chr9	2375851	658954	658968	5	GAC
>Chr9	2375851	733133	733147	5	GGC
>Chr9	2375851	768739	768753	5	GTC
>Chr9	2375851	846500	846514	5	CGG
>Chr9	2375851	928391	928405	5	CGC
>Chr9	2375851	948868	948882	5	CGC
>Chr9	2375851	1093556	1093570	5	GGC
>Chr9	2375851	1136605	1136619	5	CCG
>Chr9	2375851	1144643	1144657	5	TAC
>Chr9	2375851	1873682	1873696	5	CGA
>Chr9	2375851	1873933	1873947	5	CGC
>Chr9	2375851	1994062	1994076	5	GGC
>Chr9	2375851	2049871	2049885	5	CGA
>Chr9	2375851	2067636	2067650	5	GAT
>Chr9	2375851	2197734	2197748	5	GGC
>Chr9	2375851	2199024	2199038	5	CGC
>Chr9	2375851	2239153	2239167	5	GGC
>Chr9	2375851	2360225	2360239	5	TCC
>Scaffold16	747563	136213	136227	5	CTC
>Scaffold16	747563	281422	281436	5	TAA
>Scaffold16	747563	310921	310935	5	GAG
>Scaffold16	747563	365277	365291	5	ATG
>Scaffold16	747563	368126	368140	5	TGA
>Scaffold16	747563	400778	400792	5	ATC
>Scaffold16	747563	575585	575599	5	CCG
>Scaffold16	747563	645986	646000	5	GAA
>Scaffold16	747563	686844	686858	5	GAG
>Scaffold18	108052	39865	39879	5	GAC
>Scaffold19	87166	75684	75698	5	AGG
>Scaffold22	46113	32818	32832	5	TAT
>Scaffold24	39733	5208	5222	5	AAT
>Scaffold26	34735	9131	9145	5	ATA
>Scaffold26	34735	9622	9636	5	AAT
>Scaffold27	34430	5828	5842	5	TAT
>Scaffold27	34430	23418	23432	5	ATA
>Scaffold27	34430	23909	23923	5	AAT
>Scaffold28	30836	4794	4808	5	ATT
>Scaffold29	30271	13014	13028	5	ATT
>Scaffold30	29391	20112	20126	5	TAT
>Scaffold31	27852	24351	24365	5	CAG
>Scaffold34	22907	8923	8937	5	TAT
>Scaffold37	21446	9761	9775	5	TAT
>Scaffold38	20369	3316	3330	5	TAT
>Scaffold38	20369	8483	8497	5	TAT
>Scaffold39	518151	120895	120909	5	TAA
>Scaffold39	518151	329215	329229	5	TCG
>Scaffold40	17934	1533	1547	5	TAA
>Scaffold41	17151	11041	11055	5	TAT
>Chr1	743927	312372	312389	6	CAC
>Chr1	743927	342033	342050	6	TCG
>Chr1	743927	456972	456989	6	CGG
>Chr10	3673828	125927	125944	6	CCG
>Chr10	3673828	171031	171048	6	TCG
>Chr10	3673828	465564	465581	6	GCC
>Chr10	3673828	1195573	1195590	6	GTA
>Chr10	3673828	1716543	1716560	6	TTG
>Chr10	3673828	3081166	3081183	6	CCT
>Chr10	3673828	3156179	3156196	6	GCC
>Chr10	3673828	3210324	3210341	6	CGG
>Chr10	3673828	3397281	3397298	6	GTC
>Chr10	3673828	3400782	3400799	6	TTC
>Chr11	1771555	830360	830377	6	GAC
>Chr11	1771555	997882	997899	6	GGC
>Chr11	1771555	1158463	1158480	6	GGC
>Chr12	1760321	261481	261498	6	GTC
>Chr12	1760321	699048	699065	6	CGC
>Chr12	1760321	1172887	1172904	6	GTC
>Chr12	1760321	1249422	1249439	6	CGG
>Chr12	1760321	1569582	1569599	6	GGA
>Chr13	2061689	63298	63315	6	GCG
>Chr13	2061689	729271	729288	6	GAT
>Chr13	2061689	815770	815787	6	CGC
>Chr13	2061689	822719	822736	6	GAC
>Chr13	2061689	1317162	1317179	6	CGC
>Chr13	2061689	1454495	1454512	6	ACA
>Chr13	2061689	1454528	1454545	6	CGA
>Chr13	2061689	1704510	1704527	6	GGC
>Chr14	1668083	436855	436872	6	GGT
>Chr14	1668083	451801	451818	6	TGA
>Chr14	1668083	766703	766720	6	GTC
>Chr14	1668083	970597	970614	6	TGC
>Chr14	1668083	1010539	1010556	6	ACG
>Chr15	1268667	236108	236125	6	CCG
>Chr15	1268667	256971	256988	6	CGG
>Chr15	1268667	257149	257166	6	CCG
>Chr15	1268667	373642	373659	6	TCG
>Chr15	1268667	651900	651917	6	CCT
>Chr15	1268667	840450	840467	6	TCG
>Chr15	1268667	988257	988274	6	GCG
>Chr2	6077030	540266	540283	6	TGA
>Chr2	6077030	603938	603955	6	GCA
>Chr2	6077030	825498	825515	6	TCG
>Chr2	6077030	837065	837082	6	CGC
>Chr2	6077030	947221	947238	6	AAG
>Chr2	6077030	1207943	1207960	6	GAG
>Chr2	6077030	2106518	2106535	6	TCG
>Chr2	6077030	2231017	2231034	6	TCA
>Chr2	6077030	2446624	2446641	6	GCT
>Chr2	6077030	3375095	3375112	6	CCT
>Chr2	6077030	3671961	3671978	6	CAT
>Chr2	6077030	5055628	5055645	6	CGA
>Chr2	6077030	5350692	5350709	6	CGA
>Chr2	6077030	5427685	5427702	6	GCC
>Chr2	6077030	5465232	5465249	6	GCT
>Chr2	6077030	5980742	5980759	6	GCA
>Chr3	3534488	112364	112381	6	CGC
>Chr3	3534488	433853	433870	6	TCG
>Chr3	3534488	580752	580769	6	CGG
>Chr3	3534488	739162	739179	6	CAA
>Chr3	3534488	1460275	1460292	6	CCG
>Chr3	3534488	1644816	1644833	6	GGC
>Chr3	3534488	1973609	1973626	6	GGC
>Chr3	3534488	2314761	2314778	6	GGC
>Chr3	3534488	2377166	2377183	6	TCC
>Chr3	3534488	3292234	3292251	6	TCG
>Chr3	3534488	3378201	3378218	6	CCG
>Chr4	3208415	353772	353789	6	TCT
>Chr4	3208415	605925	605942	6	CGC
>Chr4	3208415	757736	757753	6	GAC
>Chr4	3208415	757808	757825	6	CAG
>Chr4	3208415	2717650	2717667	6	CAC
>Chr5	1241506	1144506	1144523	6	GCT
>Chr6	3291253	277430	277447	6	GAT
>Chr6	3291253	389233	389250	6	CCG
>Chr6	3291253	903717	903734	6	GAA
>Chr6	3291253	1072790	1072807	6	TAT
>Chr6	3291253	1844636	1844653	6	ATG
>Chr6	3291253	1874853	1874870	6	CGA
>Chr6	3291253	2002249	2002266	6	TGG
>Chr6	3291253	2216063	2216080	6	TCC
>Chr6	3291253	2497768	2497785	6	CGG
>Chr6	3291253	2711375	2711392	6	CCG
>Chr6	3291253	2784275	2784292	6	GCG
>Chr6	3291253	3004636	3004653	6	CGC
>Chr6	3291253	3118202	3118219	6	GTT
>Chr6	3291253	3118225	3118242	6	TGC
>Chr6	3291253	3281226	3281243	6	TGA
>Chr7	3609416	510244	510261	6	GCG
>Chr7	3609416	2906118	2906135	6	CGA
>Chr8	2546509	33204	33221	6	GCC
>Chr8	2546509	561262	561279	6	CCA
>Chr8	2546509	620811	620828	6	TCC
>Chr8	2546509	1176392	1176409	6	GCG
>Chr8	2546509	1392031	1392048	6	CCG
>Chr8	2546509	2053387	2053404	6	GCG
>Chr8	2546509	2053440	2053457	6	GCG
>Chr8	2546509	2305822	2305839	6	CGA
>Chr8	2546509	2398439	2398456	6	GCC
>Chr9	2375851	392229	392246	6	AGC
>Chr9	2375851	794975	794992	6	GGC
>Chr9	2375851	827340	827357	6	TGG
>Chr9	2375851	1994806	1994823	6	GGC
>Chr9	2375851	2129825	2129842	6	CGT
>Chr9	2375851	2197095	2197112	6	GAA
>Scaffold16	747563	137736	137753	6	TGA
>Scaffold17	181832	39499	39516	6	CCG
>Scaffold21	57790	22023	22040	6	ATA
>Scaffold21	57790	28920	28937	6	TTA
>Scaffold21	57790	48261	48278	6	ATA
>Scaffold21	57790	50866	50883	6	TTA
>Scaffold25	39233	7723	7740	6	TTA
>Scaffold25	39233	31996	32013	6	ATA
>Scaffold28	30836	22575	22592	6	TTA
>Scaffold30	29391	24355	24372	6	TTA
>Scaffold32	26595	12628	12645	6	ATA
>Scaffold33	24494	8870	8887	6	TTA
>Scaffold39	518151	304979	304996	6	TCG
>Scaffold44	14387	29	46	6	TTA
>Scaffold44	14387	5744	5761	6	ATA
>Scaffold45	12173	9349	9366	6	TTA
>Chr1	743927	90732	90752	7	TCG
>Chr10	3673828	1888571	1888591	7	GCT
>Chr10	3673828	2935800	2935820	7	CTG
>Chr10	3673828	3666610	3666630	7	TCC
>Chr11	1771555	12528	12548	7	GAG
>Chr11	1771555	42570	42590	7	GAG
>Chr11	1771555	578411	578431	7	CAG
>Chr12	1760321	544460	544480	7	GCC
>Chr12	1760321	1476271	1476291	7	GAG
>Chr14	1668083	193838	193858	7	TCC
>Chr14	1668083	654495	654515	7	CAG
>Chr15	1268667	515444	515464	7	GCC
>Chr15	1268667	529972	529992	7	CGA
>Chr15	1268667	553666	553686	7	GCG
>Chr2	6077030	1213129	1213149	7	CCT
>Chr2	6077030	1485941	1485961	7	CTG
>Chr2	6077030	4260444	4260464	7	GGC
>Chr2	6077030	4445478	4445498	7	CCG
>Chr2	6077030	5464478	5464498	7	TGC
>Chr2	6077030	5787153	5787173	7	CGG
>Chr2	6077030	5808972	5808992	7	CTA
>Chr3	3534488	93760	93780	7	CGG
>Chr3	3534488	93939	93959	7	CGG
>Chr3	3534488	337336	337356	7	CAT
>Chr3	3534488	684560	684580	7	GAG
>Chr3	3534488	2536747	2536767	7	GCA
>Chr3	3534488	2537197	2537217	7	GCA
>Chr3	3534488	3416705	3416725	7	GTC
>Chr4	3208415	517537	517557	7	CGC
>Chr4	3208415	606619	606639	7	CAG
>Chr4	3208415	1496013	1496033	7	GAG
>Chr4	3208415	1633283	1633303	7	TCA
>Chr5	1241506	39901	39921	7	TGC
>Chr5	1241506	1228985	1229005	7	TCC
>Chr6	3291253	5334	5354	7	GAG
>Chr6	3291253	326093	326113	7	TGC
>Chr6	3291253	2632596	2632616	7	AGC
>Chr6	3291253	2648847	2648867	7	GCC
>Chr6	3291253	2874716	2874736	7	GAG
>Chr6	3291253	3118637	3118657	7	GCT
>Chr6	3291253	3141494	3141514	7	GGC
>Chr6	3291253	3141565	3141585	7	CTG
>Chr6	3291253	3254151	3254171	7	CTC
>Chr7	3609416	125849	125869	7	CCG
>Chr7	3609416	794853	794873	7	AGA
>Chr7	3609416	1245191	1245211	7	TGA
>Chr8	2546509	57516	57536	7	CGA
>Chr8	2546509	60496	60516	7	CGA
>Chr8	2546509	2532026	2532046	7	TCC
>Chr9	2375851	640132	640152	7	GAC
>Chr9	2375851	787390	787410	7	GTC
>Chr9	2375851	1994938	1994958	7	GGC
>Scaffold16	747563	365295	365315	7	ATG
>Scaffold17	181832	148884	148904	7	GTC
>Scaffold22	46113	37061	37081	7	TTA
>Scaffold27	34430	10070	10090	7	TTA
>Scaffold37	21446	14004	14024	7	TTA
>Scaffold38	20369	12724	12744	7	TTA
>Scaffold39	518151	421818	421838	7	GCT
>Scaffold41	17151	15284	15304	7	TTA
>Chr10	3673828	417177	417200	8	CTG
>Chr10	3673828	1300679	1300702	8	TGA
>Chr10	3673828	1657968	1657991	8	TGA
>Chr10	3673828	3178221	3178244	8	GAG
>Chr15	1268667	287986	288009	8	CGA
>Chr2	6077030	1798237	1798260	8	GCT
>Chr3	3534488	2155768	2155791	8	AAG
>Chr3	3534488	3191257	3191280	8	CAG
>Chr4	3208415	2538923	2538946	8	GAG
>Chr6	3291253	1125143	1125166	8	GAG
>Chr7	3609416	2701682	2701705	8	GTG
>Chr9	2375851	23106	23129	8	CTG
>Scaffold16	747563	156850	156873	8	GAG
>Scaffold26	34735	32382	32405	8	TTA
>Scaffold33	24494	12148	12171	8	ATA
>Chr10	3673828	692196	692222	9	GTC
>Chr10	3673828	2787638	2787664	9	CTC
>Chr10	3673828	3428352	3428378	9	CTC
>Chr11	1771555	200033	200059	9	AGG
>Chr2	6077030	1823910	1823936	9	TCG
>Chr3	3534488	125576	125602	9	GCG
>Chr4	3208415	2799799	2799825	9	TCG
>Chr8	2546509	50365	50391	9	CGA
>Chr8	2546509	750509	750535	9	GCT
>Scaffold21	57790	1317	1343	9	ATA
>Scaffold21	57790	18735	18761	9	TTA
>Scaffold21	57790	32198	32224	9	ATA
>Scaffold21	57790	44975	45001	9	TTA
>Scaffold21	57790	54143	54169	9	ATA
>Scaffold25	39233	11002	11028	9	ATA
>Scaffold25	39233	28709	28735	9	TTA
>Scaffold28	30836	25854	25880	9	ATA
>Scaffold32	26595	9341	9367	9	TTA
>Chr14	1668083	925632	925661	10	GAG
>Chr6	3291253	817795	817824	10	GGA
>Chr10	3673828	3516744	3516776	11	CTC
>Chr11	1771555	810203	810235	11	CTG
>Chr12	1760321	333785	333817	11	CCT
>Chr6	3291253	2887326	2887358	11	CGA
>Scaffold23	40601	4885	4917	11	TAT
>Scaffold23	40601	22166	22198	11	AAT
>Scaffold41	17151	901	933	11	AAT
>Scaffold41	17151	1808	1840	11	TAT
>Chr13	2061689	1117920	1117955	12	CCG
>Chr2	6077030	4659027	4659062	12	CCT
>Chr4	3208415	2873025	2873060	12	TCG
>Chr8	2546509	1651965	1652000	12	TCG
>Scaffold22	46113	3673	3708	12	AAT
>Scaffold22	46113	23567	23602	12	TAT
>Scaffold23	40601	40050	40085	12	TAT
>Scaffold24	39733	33155	33190	12	TAT
>Scaffold26	34735	21300	21335	12	AAT
>Scaffold29	30271	1035	1070	12	AAT
>Scaffold30	29391	10860	10895	12	TAT
>Scaffold33	24494	23220	23255	12	TAT
>Scaffold40	17934	13495	13530	12	TAT
>Chr7	3609416	2684460	2684498	13	TGG
>Chr9	2375851	404148	404186	13	CCT
>Scaffold20	65721	52993	53031	13	TTG
>Scaffold24	39733	16882	16920	13	AAT
>Chr7	3609416	2200466	2200507	14	AGG
>Scaffold31	27852	8048	8089	14	TTG
>Chr6	3291253	2632367	2632411	15	CAG
>Chr12	1760321	1747582	1747629	16	TTG
>Scaffold16	747563	252410	252475	22	ATC
>Scaffold39	518151	94993	95061	23	ATC
>Chr7	3609416	1360080	1360163	28	CCT
>Scaffold16	747563	252477	252593	39	TCA

## Sheet: H.erinaceus CS_4_Tetramer
Name	Seq_Len	StartPos	EndPos	Repetitions	Motif
>Chr1	743927	477924	477943	5	TCCC
>Chr10	3673828	1331428	1331447	5	GGAA
>Chr10	3673828	1917671	1917690	5	GGCG
>Chr10	3673828	3544276	3544295	5	CTTC
>Chr10	3673828	3602165	3602184	5	GAAG
>Chr11	1771555	1643722	1643741	5	TGGC
>Chr12	1760321	1749414	1749433	5	ACTC
>Chr13	2061689	54835	54854	5	AGGA
>Chr14	1668083	44542	44561	5	GAAG
>Chr14	1668083	274479	274498	5	ATCG
>Chr14	1668083	1298897	1298916	5	GAAG
>Chr15	1268667	471945	471964	5	CTTC
>Chr15	1268667	1098852	1098871	5	GAAG
>Chr2	6077030	5286307	5286326	5	CTTC
>Chr3	3534488	94793	94812	5	CTTC
>Chr3	3534488	614480	614499	5	TCCT
>Chr4	3208415	2824339	2824358	5	GGAA
>Chr5	1241506	118873	118892	5	GGAA
>Chr5	1241506	755924	755943	5	GAAG
>Chr5	1241506	1058437	1058456	5	GGAA
>Chr5	1241506	1062558	1062577	5	TCCT
>Chr6	3291253	60275	60294	5	GAAG
>Chr6	3291253	634381	634400	5	GTAG
>Chr6	3291253	1117489	1117508	5	CAGA
>Chr6	3291253	2692864	2692883	5	AGGG
>Chr6	3291253	2861804	2861823	5	CTTC
>Chr7	3609416	789016	789035	5	GTGC
>Chr7	3609416	2624279	2624298	5	GGAA
>Chr7	3609416	3204461	3204480	5	CGGA
>Chr7	3609416	3514165	3514184	5	ATGT
>Chr8	2546509	2134215	2134234	5	GGCA
>Chr8	2546509	2361673	2361692	5	CTTC
>Chr9	2375851	738105	738124	5	GAAG
>Chr9	2375851	773329	773348	5	GGAA
>Chr9	2375851	1945946	1945965	5	CTTC
>Scaffold16	747563	149196	149215	5	CAGA
>Scaffold16	747563	278259	278278	5	GACG
>Scaffold16	747563	288046	288065	5	GTCC
>Scaffold16	747563	422625	422644	5	TGAT
>Scaffold20	65721	54816	54835	5	ACTC
>Scaffold22	46113	43196	43215	5	TTCT
>Scaffold27	34430	16208	16227	5	TTCT
>Scaffold31	27852	9874	9893	5	ACTC
>Scaffold34	22907	19168	19187	5	TTCT
>Scaffold37	21446	20143	20162	5	TTCT
>Scaffold38	20369	18860	18879	5	TTCT
>Chr10	3673828	3611503	3611526	6	GAAG
>Chr12	1760321	1157917	1157940	6	GGAA
>Chr13	2061689	1455395	1455418	6	CGCC
>Chr14	1668083	329024	329047	6	CTTC
>Chr2	6077030	671994	672017	6	GGAA
>Chr2	6077030	1804825	1804848	6	GCCC
>Chr4	3208415	2041768	2041791	6	CCTT
>Chr4	3208415	2892581	2892604	6	CGCA
>Chr7	3609416	854919	854942	6	GGAA
>Chr7	3609416	1442532	1442555	6	CTTC
>Chr9	2375851	1063497	1063520	6	CTTC
>Chr9	2375851	1071224	1071247	6	CGCA
>Chr10	3673828	3128013	3128040	7	TAAA
>Chr11	1771555	1182716	1182743	7	GGAA
>Chr12	1760321	1101708	1101735	7	GAAG
>Chr12	1760321	1614755	1614782	7	CAAA
>Chr12	1760321	1758837	1758864	7	ATCA
>Chr15	1268667	159571	159598	7	CCTT
>Chr6	3291253	76457	76484	7	TTCC
>Chr6	3291253	539925	539952	7	TCCT
>Chr9	2375851	792287	792314	7	AGAC
>Chr9	2375851	827120	827147	7	AAAG
>Chr9	2375851	1295623	1295650	7	AAGG
>Scaffold20	65721	64242	64269	7	ATCA
>Scaffold31	27852	19297	19324	7	ATCA
>Chr11	1771555	187978	188009	8	GGCA
>Scaffold34	22907	9637	9668	8	AAAT
>Chr7	3609416	3582819	3582858	10	CCTT
>Chr13	2061689	1003324	1003367	11	GCCA
>Chr13	2061689	1010913	1010964	13	GCTG

## Sheet: H.erinaceus CS_4_Pentamer
Name	Seq_Len	StartPos	EndPos	Repetitions	Motif
>Chr10	3673828	525456	525480	5	AAGAA
>Chr10	3673828	1607726	1607750	5	ATCAA
>Chr11	1771555	54181	54205	5	AATAT
>Chr11	1771555	1485670	1485694	5	ATCAA
>Chr11	1771555	1507906	1507930	5	ATTTG
>Chr11	1771555	1713482	1713506	5	ATCAA
>Chr12	1760321	22402	22426	5	CTCCT
>Chr13	2061689	1015064	1015088	5	TTAGA
>Chr2	6077030	4994350	4994374	5	CTTAT
>Chr2	6077030	5028566	5028590	5	GATAA
>Chr4	3208415	1093855	1093879	5	TTAGA
>Chr4	3208415	1591587	1591611	5	GATTA
>Chr5	1241506	264526	264550	5	AGACA
>Chr6	3291253	3283990	3284014	5	TATTA
>Chr7	3609416	745518	745542	5	AATAT
>Chr7	3609416	1669470	1669494	5	GATTA
>Chr8	2546509	487023	487047	5	CTGCC
>Chr9	2375851	964639	964663	5	GACAG
>Chr9	2375851	2166175	2166199	5	ACAGA
>Scaffold16	747563	75267	75291	5	TAATC
>Scaffold16	747563	140500	140524	5	TATTA
>Scaffold18	108052	61308	61332	5	TAATC
>Scaffold22	46113	40648	40672	5	TTTAT
>Scaffold26	34735	116	140	5	ATTAA
>Scaffold26	34735	8649	8673	5	TAATT
>Scaffold26	34735	8851	8875	5	TTTTA
>Scaffold27	34430	13657	13681	5	TTTAT
>Scaffold27	34430	22936	22960	5	TAATT
>Scaffold27	34430	23138	23162	5	TTTTA
>Scaffold30	29391	27939	27963	5	TTTAT
>Scaffold37	21446	17590	17614	5	TTTAT
>Scaffold38	20369	16310	16334	5	TTTAT
>Chr15	1268667	528914	528943	6	TCCCT
>Chr6	3291253	19569	19598	6	AGGAC
>Scaffold16	747563	720158	720187	6	TTATC
>Scaffold23	40601	1093	1122	6	TATAA
>Scaffold45	12173	7157	7186	6	AAATA
>Chr3	3534488	2555394	2555428	7	AGATA
>Chr3	3534488	2838482	2838516	7	AGAGG
>Chr8	2546509	1455257	1455291	7	TCTTA
>Scaffold22	46113	13077	13111	7	TATAA
>Scaffold22	46113	14152	14186	7	TATTA
>Scaffold28	30836	2226	2260	7	TATAA
>Scaffold29	30271	10448	10482	7	TATAA
>Scaffold39	518151	490840	490874	7	TTATC
>Scaffold40	17934	4080	4114	7	TATTA
>Scaffold22	46113	7467	7506	8	ATATT
>Scaffold22	46113	19765	19804	8	TATAA
>Scaffold23	40601	25959	25998	8	ATATT
>Scaffold23	40601	36251	36290	8	TATAA
>Scaffold29	30271	4831	4870	8	ATATT
>Scaffold29	30271	28582	28621	8	AAAAT
>Scaffold30	29391	7059	7098	8	TATAA
>Scaffold40	17934	9693	9732	8	TATAA
>Chr4	3208415	3208201	3208255	11	TTGGA
>Scaffold21	57790	24202	24256	11	ATTTT
>Scaffold21	57790	26705	26759	11	AAAAT
>Scaffold25	39233	5508	5562	11	AAAAT
>Scaffold25	39233	34175	34229	11	ATTTT
>Scaffold28	30836	20361	20415	11	AAAAT
>Scaffold32	26595	14807	14861	11	ATTTT
>Scaffold33	24494	6655	6709	11	AAAAT
>Scaffold44	14387	7923	7977	11	ATTTT
>Scaffold45	12173	1104	1158	11	ATTTT
>Chr4	3208415	3208256	3208395	28	TTGGG
>Scaffold18	108052	107904	108043	28	GGTTG
>Chr3	3534488	3534338	3534487	30	GTTGG

## Sheet: H.erinaceus CS_4_Hexamer
Name	Seq_Len	StartPos	EndPos	Repetitions	Motif
>Chr10	3673828	554592	554621	5	CCGAGT
>Chr10	3673828	1341735	1341764	5	TGGAGA
>Chr10	3673828	2788208	2788237	5	GCTGAG
>Chr10	3673828	3428922	3428951	5	GCTGAG
>Chr11	1771555	199461	199490	5	CCTCAG
>Chr11	1771555	1518796	1518825	5	TCTTCA
>Chr14	1668083	758513	758542	5	GCAGGG
>Chr15	1268667	515331	515360	5	GAGCCT
>Chr2	6077030	2328025	2328054	5	TCTGGC
>Chr2	6077030	2328240	2328269	5	AGGCTC
>Chr2	6077030	3396019	3396048	5	CAAGCG
>Chr2	6077030	5560038	5560067	5	CACGAC
>Chr3	3534488	2556536	2556565	5	CCCGCC
>Chr3	3534488	3528309	3528338	5	AGCCGA
>Chr4	3208415	1573815	1573844	5	GTCCCC
>Chr5	1241506	326539	326568	5	TTCAAG
>Chr6	3291253	1120105	1120134	5	CCCAAC
>Chr7	3609416	2267012	2267041	5	CCTTTC
>Chr8	2546509	1362173	1362202	5	CTCCCC
>Chr8	2546509	1750742	1750771	5	CGGGGA
>Chr9	2375851	1935699	1935728	5	GCGGTG
>Scaffold16	747563	151812	151841	5	CCCAAC
>Scaffold16	747563	248600	248629	5	GAGGAT
>Scaffold39	518151	91177	91206	5	GAGGAT
>Chr1	743927	17385	17420	6	TCGTCA
>Chr4	3208415	508958	508993	6	GCTGGT
>Scaffold16	747563	248639	248674	6	GATGAG
>Scaffold22	46113	1449	1484	6	TATAGA
>Scaffold22	46113	25791	25826	6	TATCTA
>Scaffold22	46113	36624	36659	6	AAATAT
>Scaffold23	40601	19942	19977	6	TATAGA
>Scaffold24	39733	11349	11384	6	TATTTA
>Scaffold24	39733	38692	38727	6	TAAATA
>Scaffold26	34735	15764	15799	6	TATTTA
>Scaffold27	34430	9633	9668	6	AAATAT
>Scaffold27	34430	30051	30086	6	TATTTA
>Scaffold28	30836	7890	7925	6	ATTAGG
>Scaffold29	30271	16110	16145	6	ATTAGG
>Scaffold30	29391	13084	13119	6	TATCTA
>Scaffold30	29391	23918	23953	6	AAATAT
>Scaffold37	21446	13567	13602	6	AAATAT
>Scaffold38	20369	12287	12322	6	AAATAT
>Scaffold39	518151	91222	91257	6	GATGAG
>Scaffold40	17934	15719	15754	6	TATCTA
>Scaffold41	17151	4022	4057	6	TATCTA
>Scaffold41	17151	14847	14882	6	AAATAT
>Chr2	6077030	3448133	3448174	7	CCTGCA
>Scaffold39	518151	276369	276410	7	AGTCCG
>Chr4	3208415	1894823	1894870	8	GAGGAA
>Chr6	3291253	975040	975087	8	TCATCC
>Scaffold22	46113	1726	1791	11	TAAAAT
>Scaffold22	46113	25485	25550	11	ATTTTA
>Scaffold23	40601	6800	6865	11	ATTTTA
>Scaffold23	40601	20220	20285	11	TAAAAT
>Scaffold26	34735	299	364	11	AAATTA
>Scaffold26	34735	8426	8491	11	TTTTAA
>Scaffold27	34430	22713	22778	11	TTTTAA
>Scaffold30	29391	12778	12843	11	ATTTTA
>Scaffold40	17934	15413	15478	11	ATTTTA
>Scaffold41	17151	3716	3781	11	ATTTTA

## Sheet: H.alpestre NPCB A08 _Monomer
Name	Seq_Len	StartPos	EndPos	Repetitions	Motif
>ctg1	5307752	221166	221177	12	T
>ctg1	5307752	319714	319725	12	T
>ctg1	5307752	2879993	2880004	12	T
>ctg1	5307752	3471208	3471219	12	T
>ctg1	5307752	3828086	3828097	12	C
>ctg1	5307752	4332420	4332431	12	A
>ctg1	5307752	4470004	4470015	12	T
>ctg1	5307752	4896419	4896430	12	A
>ctg10	2677203	496383	496394	12	A
>ctg10	2677203	1298402	1298413	12	G
>ctg10	2677203	1473439	1473450	12	C
>ctg10	2677203	2220206	2220217	12	T
>ctg13	2306246	717795	717806	12	A
>ctg13	2306246	1424744	1424755	12	A
>ctg13	2306246	1709142	1709153	12	A
>ctg13	2306246	2290576	2290587	12	T
>ctg14	2272879	77891	77902	12	A
>ctg14	2272879	613412	613423	12	A
>ctg14	2272879	780677	780688	12	T
>ctg14	2272879	809671	809682	12	A
>ctg14	2272879	1357953	1357964	12	A
>ctg15	2226260	439030	439041	12	A
>ctg15	2226260	1495666	1495677	12	A
>ctg15	2226260	1548044	1548055	12	T
>ctg15	2226260	1923109	1923120	12	C
>ctg18	2052246	1054726	1054737	12	A
>ctg18	2052246	1257954	1257965	12	A
>ctg18	2052246	1551273	1551284	12	T
>ctg18	2052246	2031989	2032000	12	A
>ctg2	4869223	54247	54258	12	A
>ctg2	4869223	206161	206172	12	T
>ctg2	4869223	242006	242017	12	A
>ctg2	4869223	703745	703756	12	T
>ctg2	4869223	4014296	4014307	12	T
>ctg2	4869223	4368491	4368502	12	A
>ctg2	4869223	4469151	4469162	12	A
>ctg2	4869223	4739440	4739451	12	T
>ctg20	2017740	23476	23487	12	A
>ctg20	2017740	481803	481814	12	T
>ctg20	2017740	768076	768087	12	A
>ctg20	2017740	1320803	1320814	12	G
>ctg27	1007072	317070	317081	12	C
>ctg3	3764540	367897	367908	12	G
>ctg3	3764540	571575	571586	12	C
>ctg3	3764540	594224	594235	12	A
>ctg3	3764540	810815	810826	12	T
>ctg3	3764540	1032213	1032224	12	A
>ctg3	3764540	1595344	1595355	12	T
>ctg3	3764540	1715009	1715020	12	T
>ctg3	3764540	2381965	2381976	12	T
>ctg34	488167	65956	65967	12	A
>ctg34	488167	158540	158551	12	T
>ctg34	488167	208209	208220	12	A
>ctg4	3558911	496871	496882	12	C
>ctg4	3558911	1977925	1977936	12	A
>ctg4	3558911	2213801	2213812	12	C
>ctg4	3558911	2424517	2424528	12	A
>ctg4	3558911	2534237	2534248	12	T
>ctg4	3558911	3220641	3220652	12	T
>ctg4	3558911	3379258	3379269	12	A
>ctg44	191581	157291	157302	12	A
>ctg44	191581	177201	177212	12	T
>ctg5	3347196	57480	57491	12	A
>ctg6	3238877	2034680	2034691	12	A
>ctg7	3150319	146153	146164	12	A
>ctg7	3150319	844610	844621	12	A
>ctg7	3150319	864294	864305	12	T
>ctg7	3150319	1230978	1230989	12	A
>ctg7	3150319	2051842	2051853	12	A
>ctg9	2815275	26221	26232	12	G
>ctg9	2815275	149379	149390	12	T
>ctg9	2815275	330654	330665	12	T
>ctg9	2815275	831731	831742	12	A
>ctg9	2815275	981301	981312	12	G
>ctg9	2815275	1668103	1668114	12	C
>ctg9	2815275	1683769	1683780	12	A
>ctg1	5307752	4923961	4923973	13	T
>ctg10	2677203	16890	16902	13	G
>ctg10	2677203	295243	295255	13	T
>ctg10	2677203	923275	923287	13	T
>ctg10	2677203	1985154	1985166	13	A
>ctg10	2677203	2126474	2126486	13	T
>ctg13	2306246	222187	222199	13	A
>ctg13	2306246	1000325	1000337	13	T
>ctg13	2306246	1640339	1640351	13	A
>ctg14	2272879	138748	138760	13	G
>ctg14	2272879	155468	155480	13	A
>ctg14	2272879	2186371	2186383	13	A
>ctg14	2272879	2255136	2255148	13	T
>ctg14	2272879	2260602	2260614	13	C
>ctg2	4869223	1392825	1392837	13	T
>ctg2	4869223	1594015	1594027	13	G
>ctg20	2017740	1204453	1204465	13	A
>ctg20	2017740	1566356	1566368	13	A
>ctg20	2017740	1650486	1650498	13	T
>ctg20	2017740	1703587	1703599	13	A
>ctg27	1007072	968615	968627	13	C
>ctg3	3764540	3126620	3126632	13	T
>ctg4	3558911	161412	161424	13	A
>ctg4	3558911	345004	345016	13	A
>ctg4	3558911	1602704	1602716	13	A
>ctg4	3558911	1905562	1905574	13	A
>ctg4	3558911	2316215	2316227	13	T
>ctg44	191581	120742	120754	13	T
>ctg44	191581	126215	126227	13	C
>ctg44	191581	171181	171193	13	C
>ctg5	3347196	600351	600363	13	T
>ctg5	3347196	910422	910434	13	A
>ctg5	3347196	1225612	1225624	13	A
>ctg5	3347196	1699746	1699758	13	A
>ctg6	3238877	547279	547291	13	T
>ctg7	3150319	489561	489573	13	A
>ctg7	3150319	2001282	2001294	13	C
>ctg1	5307752	738327	738340	14	A
>ctg10	2677203	1497651	1497664	14	T
>ctg10	2677203	1593145	1593158	14	A
>ctg10	2677203	1865075	1865088	14	A
>ctg10	2677203	1925440	1925453	14	C
>ctg13	2306246	733422	733435	14	G
>ctg13	2306246	770271	770284	14	T
>ctg13	2306246	2284365	2284378	14	C
>ctg14	2272879	1859339	1859352	14	A
>ctg14	2272879	2070114	2070127	14	T
>ctg15	2226260	137076	137089	14	A
>ctg2	4869223	13278	13291	14	C
>ctg2	4869223	57445	57458	14	C
>ctg2	4869223	277767	277780	14	G
>ctg2	4869223	1584830	1584843	14	A
>ctg2	4869223	3010560	3010573	14	A
>ctg2	4869223	3187407	3187420	14	A
>ctg2	4869223	3360908	3360921	14	A
>ctg2	4869223	3825966	3825979	14	T
>ctg20	2017740	385156	385169	14	C
>ctg26	1043616	685486	685499	14	A
>ctg3	3764540	1030694	1030707	14	A
>ctg3	3764540	1839776	1839789	14	T
>ctg4	3558911	341669	341682	14	C
>ctg4	3558911	1053302	1053315	14	A
>ctg44	191581	182668	182681	14	C
>ctg5	3347196	998703	998716	14	T
>ctg5	3347196	2177629	2177642	14	G
>ctg5	3347196	3178102	3178115	14	T
>ctg6	3238877	2103380	2103393	14	T
>ctg7	3150319	567611	567624	14	T
>ctg7	3150319	2474915	2474928	14	T
>ctg9	2815275	1468270	1468283	14	A
>ctg13	2306246	725778	725792	15	G
>ctg13	2306246	2206704	2206718	15	A
>ctg14	2272879	288081	288095	15	T
>ctg14	2272879	833223	833237	15	A
>ctg14	2272879	2248918	2248932	15	C
>ctg15	2226260	1775096	1775110	15	G
>ctg2	4869223	1747027	1747041	15	T
>ctg3	3764540	2465155	2465169	15	A
>ctg3	3764540	3646733	3646747	15	T
>ctg4	3558911	2276442	2276456	15	A
>ctg4	3558911	3003729	3003743	15	T
>ctg4	3558911	3223862	3223876	15	A
>ctg44	191581	99063	99077	15	T
>ctg44	191581	170974	170988	15	C
>ctg5	3347196	1934065	1934079	15	T
>ctg5	3347196	3235859	3235873	15	T
>ctg6	3238877	995412	995426	15	T
>ctg6	3238877	1995182	1995196	15	T
>ctg7	3150319	614173	614187	15	T
>ctg9	2815275	20427	20441	15	G
>ctg9	2815275	1496143	1496157	15	A
>ctg1	5307752	2668479	2668494	16	A
>ctg14	2272879	243349	243364	16	A
>ctg14	2272879	1038317	1038332	16	T
>ctg15	2226260	576761	576776	16	A
>ctg18	2052246	19061	19076	16	T
>ctg2	4869223	730688	730703	16	A
>ctg2	4869223	2663592	2663607	16	T
>ctg3	3764540	527527	527542	16	T
>ctg3	3764540	1576401	1576416	16	A
>ctg4	3558911	693570	693585	16	A
>ctg4	3558911	913105	913120	16	A
>ctg4	3558911	1936268	1936283	16	C
>ctg5	3347196	970375	970390	16	T
>ctg6	3238877	1787127	1787142	16	G
>ctg6	3238877	2455029	2455044	16	T
>ctg7	3150319	587014	587029	16	T
>ctg1	5307752	3905715	3905731	17	T
>ctg1	5307752	4646248	4646264	17	T
>ctg10	2677203	28635	28651	17	G
>ctg14	2272879	97532	97548	17	T
>ctg15	2226260	687390	687406	17	A
>ctg2	4869223	567591	567607	17	T
>ctg2	4869223	3748546	3748562	17	T
>ctg3	3764540	840231	840247	17	G
>ctg3	3764540	2382195	2382211	17	A
>ctg4	3558911	3224600	3224616	17	T
>ctg5	3347196	49557	49573	17	A
>ctg5	3347196	2206857	2206873	17	A
>ctg7	3150319	644718	644734	17	A
>ctg1	5307752	512874	512891	18	C
>ctg14	2272879	72396	72413	18	T
>ctg15	2226260	421131	421148	18	T
>ctg18	2052246	499450	499467	18	T
>ctg2	4869223	3525444	3525461	18	A
>ctg2	4869223	3551258	3551275	18	A
>ctg5	3347196	1180941	1180958	18	T
>ctg7	3150319	613714	613731	18	T
>ctg1	5307752	1469505	1469523	19	T
>ctg13	2306246	1343888	1343906	19	T
>ctg14	2272879	72414	72432	19	G
>ctg18	2052246	1980917	1980935	19	T
>ctg3	3764540	2623216	2623234	19	T
>ctg7	3150319	145066	145084	19	A
>ctg7	3150319	973294	973312	19	A
>ctg13	2306246	1435318	1435337	20	T
>ctg14	2272879	55508	55527	20	T
>ctg14	2272879	84109	84128	20	G
>ctg15	2226260	1923328	1923347	20	A
>ctg18	2052246	1603817	1603836	20	A
>ctg2	4869223	111469	111488	20	A
>ctg2	4869223	4382002	4382021	20	T
>ctg10	2677203	2610196	2610216	21	A
>ctg13	2306246	1928105	1928125	21	C
>ctg13	2306246	2284152	2284172	21	C
>ctg26	1043616	772604	772624	21	C
>ctg44	191581	182682	182702	21	A
>ctg1	5307752	533437	533458	22	A
>ctg15	2226260	1959053	1959074	22	T
>ctg4	3558911	2201808	2201829	22	T
>ctg5	3347196	1800984	1801005	22	T
>ctg7	3150319	3090865	3090886	22	A
>ctg3	3764540	2680359	2680381	23	T
>ctg44	191581	114707	114729	23	C
>ctg13	2306246	143480	143503	24	A
>ctg1	5307752	3138835	3138859	25	A
>ctg13	2306246	1808522	1808546	25	T
>ctg1	5307752	4533146	4533172	27	A
>ctg5	3347196	2206878	2206904	27	G
>ctg6	3238877	1857966	1857992	27	T
>ctg14	2272879	655506	655533	28	A
>ctg4	3558911	3072840	3072867	28	A
>ctg1	5307752	1397336	1397364	29	A
>ctg34	488167	74173	74202	30	A
>ctg2	4869223	3879456	3879486	31	A
>ctg9	2815275	2036854	2036885	32	A
>ctg1	5307752	4169067	4169100	34	A
>ctg20	2017740	1449239	1449272	34	T
>ctg2	4869223	2889885	2889919	35	T
>ctg5	3347196	594637	594671	35	T
>ctg9	2815275	2360302	2360337	36	T
>ctg14	2272879	2260615	2260651	37	A
>ctg4	3558911	2125126	2125163	38	A
>ctg9	2815275	533713	533752	40	A
>ctg10	2677203	639348	639388	41	A
>ctg9	2815275	875814	875854	41	T
>ctg2	4869223	1892638	1892683	46	T
>ctg13	2306246	2150600	2150646	47	A
>ctg2	4869223	2022542	2022588	47	A
>ctg5	3347196	2612304	2612354	51	A
>ctg2	4869223	741618	741672	55	T

## Sheet: H.alpestre NPCB A08_Dimer
Name	Seq_Len	StartPos	EndPos	Repetitions	Motif
>ctg1	5307752	186620	186631	6	GA
>ctg1	5307752	247471	247482	6	AT
>ctg1	5307752	388443	388454	6	AT
>ctg1	5307752	428870	428881	6	AG
>ctg1	5307752	623380	623391	6	TA
>ctg1	5307752	692173	692184	6	AC
>ctg1	5307752	729077	729088	6	TC
>ctg1	5307752	765165	765176	6	GC
>ctg1	5307752	870128	870139	6	TC
>ctg1	5307752	1096969	1096980	6	CG
>ctg1	5307752	1618923	1618934	6	CG
>ctg1	5307752	1846757	1846768	6	GC
>ctg1	5307752	2313030	2313041	6	CT
>ctg1	5307752	2699953	2699964	6	CT
>ctg1	5307752	2728478	2728489	6	AG
>ctg1	5307752	3033110	3033121	6	GA
>ctg1	5307752	3806635	3806646	6	GC
>ctg1	5307752	4652388	4652399	6	GC
>ctg1	5307752	4791488	4791499	6	TC
>ctg1	5307752	5167530	5167541	6	TC
>ctg1	5307752	5195216	5195227	6	TC
>ctg1	5307752	5234925	5234936	6	GC
>ctg1	5307752	5290574	5290585	6	GA
>ctg10	2677203	11169	11180	6	TA
>ctg10	2677203	126465	126476	6	GC
>ctg10	2677203	129772	129783	6	CA
>ctg10	2677203	519390	519401	6	GC
>ctg10	2677203	522868	522879	6	CG
>ctg10	2677203	783356	783367	6	CT
>ctg10	2677203	787152	787163	6	AT
>ctg10	2677203	1034382	1034393	6	CG
>ctg10	2677203	1223081	1223092	6	GC
>ctg10	2677203	1450682	1450693	6	GC
>ctg10	2677203	1595453	1595464	6	GC
>ctg10	2677203	2012568	2012579	6	AT
>ctg10	2677203	2043722	2043733	6	TC
>ctg10	2677203	2636851	2636862	6	AG
>ctg13	2306246	13944	13955	6	AG
>ctg13	2306246	176335	176346	6	CG
>ctg13	2306246	1444018	1444029	6	GA
>ctg13	2306246	1563250	1563261	6	CT
>ctg13	2306246	1790569	1790580	6	AT
>ctg13	2306246	1875088	1875099	6	AG
>ctg13	2306246	1905200	1905211	6	AG
>ctg13	2306246	1946816	1946827	6	TA
>ctg13	2306246	2125997	2126008	6	AG
>ctg13	2306246	2129960	2129971	6	AG
>ctg13	2306246	2198487	2198498	6	CT
>ctg14	2272879	39054	39065	6	TA
>ctg14	2272879	150398	150409	6	AT
>ctg14	2272879	484450	484461	6	CG
>ctg14	2272879	487368	487379	6	GT
>ctg14	2272879	562892	562903	6	GA
>ctg14	2272879	627044	627055	6	GC
>ctg14	2272879	727313	727324	6	GC
>ctg14	2272879	844032	844043	6	GC
>ctg14	2272879	870098	870109	6	AT
>ctg14	2272879	1165221	1165232	6	TC
>ctg14	2272879	1398362	1398373	6	CT
>ctg14	2272879	1768994	1769005	6	GC
>ctg14	2272879	1937528	1937539	6	TC
>ctg14	2272879	1951835	1951846	6	TC
>ctg14	2272879	1973560	1973571	6	AT
>ctg15	2226260	747065	747076	6	GC
>ctg15	2226260	1009540	1009551	6	GA
>ctg15	2226260	1046339	1046350	6	AG
>ctg15	2226260	1065453	1065464	6	AG
>ctg15	2226260	1080133	1080144	6	TC
>ctg15	2226260	1171918	1171929	6	AG
>ctg15	2226260	1189383	1189394	6	TC
>ctg15	2226260	1426339	1426350	6	TC
>ctg15	2226260	1482912	1482923	6	CT
>ctg15	2226260	1707259	1707270	6	CT
>ctg15	2226260	1736173	1736184	6	CT
>ctg15	2226260	1772008	1772019	6	AG
>ctg15	2226260	1796328	1796339	6	AG
>ctg15	2226260	1919015	1919026	6	AG
>ctg15	2226260	1949623	1949634	6	AT
>ctg15	2226260	1950069	1950080	6	TC
>ctg15	2226260	2009164	2009175	6	AG
>ctg15	2226260	2199047	2199058	6	AG
>ctg15	2226260	2208424	2208435	6	GC
>ctg15	2226260	2213131	2213142	6	TC
>ctg15	2226260	2218521	2218532	6	AG
>ctg18	2052246	217469	217480	6	GC
>ctg18	2052246	228269	228280	6	CG
>ctg18	2052246	583699	583710	6	AG
>ctg18	2052246	874236	874247	6	TC
>ctg18	2052246	1083099	1083110	6	GC
>ctg18	2052246	1200212	1200223	6	GC
>ctg18	2052246	1456866	1456877	6	GC
>ctg18	2052246	1530949	1530960	6	GC
>ctg2	4869223	154539	154550	6	CG
>ctg2	4869223	175626	175637	6	GA
>ctg2	4869223	301913	301924	6	GA
>ctg2	4869223	489439	489450	6	CG
>ctg2	4869223	489870	489881	6	GC
>ctg2	4869223	527309	527320	6	TC
>ctg2	4869223	773078	773089	6	GC
>ctg2	4869223	854989	855000	6	AC
>ctg2	4869223	1617101	1617112	6	GA
>ctg2	4869223	1708308	1708319	6	CT
>ctg2	4869223	1974737	1974748	6	CG
>ctg2	4869223	2144237	2144248	6	GC
>ctg2	4869223	2219549	2219560	6	TC
>ctg2	4869223	2315761	2315772	6	CG
>ctg2	4869223	2716324	2716335	6	GT
>ctg2	4869223	2817548	2817559	6	TC
>ctg2	4869223	3312798	3312809	6	GA
>ctg2	4869223	3573556	3573567	6	CG
>ctg2	4869223	3753758	3753769	6	GC
>ctg2	4869223	4053438	4053449	6	GC
>ctg2	4869223	4380286	4380297	6	AT
>ctg2	4869223	4510159	4510170	6	CT
>ctg20	2017740	77489	77500	6	CT
>ctg20	2017740	225203	225214	6	TC
>ctg20	2017740	364824	364835	6	AT
>ctg20	2017740	406009	406020	6	CG
>ctg20	2017740	471122	471133	6	GC
>ctg20	2017740	493154	493165	6	GC
>ctg20	2017740	573268	573279	6	AG
>ctg20	2017740	1163973	1163984	6	CT
>ctg20	2017740	1385329	1385340	6	CG
>ctg20	2017740	1481706	1481717	6	GA
>ctg20	2017740	2007046	2007057	6	GA
>ctg26	1043616	810465	810476	6	CT
>ctg27	1007072	509262	509273	6	CG
>ctg27	1007072	587354	587365	6	CG
>ctg27	1007072	592855	592866	6	AT
>ctg27	1007072	825111	825122	6	TC
>ctg27	1007072	935093	935104	6	CT
>ctg3	3764540	148714	148725	6	GA
>ctg3	3764540	162486	162497	6	GA
>ctg3	3764540	177451	177462	6	TC
>ctg3	3764540	691769	691780	6	GC
>ctg3	3764540	794206	794217	6	CG
>ctg3	3764540	866466	866477	6	GA
>ctg3	3764540	1334296	1334307	6	CT
>ctg3	3764540	1369738	1369749	6	AG
>ctg3	3764540	1597769	1597780	6	CT
>ctg3	3764540	1777953	1777964	6	GC
>ctg3	3764540	2157313	2157324	6	GC
>ctg3	3764540	2180306	2180317	6	GC
>ctg3	3764540	2233836	2233847	6	TC
>ctg3	3764540	2249427	2249438	6	AG
>ctg3	3764540	2252150	2252161	6	AG
>ctg3	3764540	2346681	2346692	6	CT
>ctg3	3764540	2434116	2434127	6	CA
>ctg3	3764540	2437213	2437224	6	CA
>ctg34	488167	47277	47288	6	CA
>ctg34	488167	78015	78026	6	TC
>ctg34	488167	146493	146504	6	AG
>ctg34	488167	198882	198893	6	GA
>ctg34	488167	200820	200831	6	AG
>ctg34	488167	446369	446380	6	CT
>ctg34	488167	460957	460968	6	CT
>ctg36	432862	130967	130978	6	TC
>ctg36	432862	149417	149428	6	AG
>ctg36	432862	281607	281618	6	GT
>ctg4	3558911	157251	157262	6	GC
>ctg4	3558911	345399	345410	6	AG
>ctg4	3558911	456126	456137	6	CT
>ctg4	3558911	490907	490918	6	CT
>ctg4	3558911	492533	492544	6	GA
>ctg4	3558911	566002	566013	6	CG
>ctg4	3558911	696883	696894	6	TC
>ctg4	3558911	812551	812562	6	AG
>ctg4	3558911	850007	850018	6	CG
>ctg4	3558911	922521	922532	6	GC
>ctg4	3558911	1038244	1038255	6	TC
>ctg4	3558911	1052085	1052096	6	TC
>ctg4	3558911	1055318	1055329	6	TA
>ctg4	3558911	1181917	1181928	6	GC
>ctg4	3558911	1372510	1372521	6	TC
>ctg4	3558911	1653146	1653157	6	GA
>ctg4	3558911	1703137	1703148	6	AG
>ctg4	3558911	1724473	1724484	6	AT
>ctg4	3558911	2564641	2564652	6	CA
>ctg4	3558911	2603824	2603835	6	TC
>ctg4	3558911	3155730	3155741	6	GC
>ctg4	3558911	3168707	3168718	6	GC
>ctg4	3558911	3181458	3181469	6	GC
>ctg4	3558911	3194240	3194251	6	GC
>ctg4	3558911	3372603	3372614	6	CG
>ctg44	191581	2872	2883	6	TG
>ctg44	191581	93184	93195	6	AG
>ctg5	3347196	110474	110485	6	GA
>ctg5	3347196	319886	319897	6	GC
>ctg5	3347196	884440	884451	6	CG
>ctg5	3347196	1214917	1214928	6	AT
>ctg5	3347196	1278643	1278654	6	AT
>ctg5	3347196	1457512	1457523	6	AT
>ctg5	3347196	1620994	1621005	6	TC
>ctg5	3347196	1638833	1638844	6	CT
>ctg5	3347196	1757443	1757454	6	GC
>ctg5	3347196	2004138	2004149	6	CT
>ctg5	3347196	2247659	2247670	6	GC
>ctg5	3347196	2410481	2410492	6	CT
>ctg5	3347196	2898915	2898926	6	AG
>ctg5	3347196	3078919	3078930	6	GA
>ctg5	3347196	3090870	3090881	6	GA
>ctg6	3238877	332344	332355	6	TA
>ctg6	3238877	436256	436267	6	TC
>ctg6	3238877	667288	667299	6	GC
>ctg6	3238877	2247558	2247569	6	TC
>ctg6	3238877	2412377	2412388	6	TA
>ctg6	3238877	2471689	2471700	6	AG
>ctg6	3238877	2476203	2476214	6	AT
>ctg6	3238877	2552065	2552076	6	CG
>ctg6	3238877	2748660	2748671	6	AT
>ctg6	3238877	2835473	2835484	6	CT
>ctg6	3238877	2889504	2889515	6	TA
>ctg6	3238877	2936932	2936943	6	AT
>ctg6	3238877	3054827	3054838	6	GC
>ctg7	3150319	1015730	1015741	6	AG
>ctg7	3150319	1097665	1097676	6	GC
>ctg7	3150319	1299974	1299985	6	CG
>ctg7	3150319	1844536	1844547	6	GA
>ctg7	3150319	1964996	1965007	6	GC
>ctg7	3150319	2076590	2076601	6	CG
>ctg7	3150319	2101340	2101351	6	GC
>ctg7	3150319	2158090	2158101	6	AT
>ctg7	3150319	2247528	2247539	6	TC
>ctg7	3150319	2257259	2257270	6	AT
>ctg7	3150319	2257708	2257719	6	TC
>ctg7	3150319	2314039	2314050	6	TC
>ctg7	3150319	2383658	2383669	6	AG
>ctg7	3150319	2388613	2388624	6	GA
>ctg7	3150319	2415080	2415091	6	TC
>ctg7	3150319	2485196	2485207	6	GA
>ctg7	3150319	2694848	2694859	6	TC
>ctg7	3150319	2795599	2795610	6	AT
>ctg7	3150319	2849494	2849505	6	CT
>ctg7	3150319	2891445	2891456	6	AG
>ctg7	3150319	2935772	2935783	6	AG
>ctg9	2815275	32075	32086	6	AT
>ctg9	2815275	112007	112018	6	GA
>ctg9	2815275	116742	116753	6	CT
>ctg9	2815275	256408	256419	6	TC
>ctg9	2815275	301712	301723	6	GA
>ctg9	2815275	332974	332985	6	AT
>ctg9	2815275	539586	539597	6	GC
>ctg9	2815275	650924	650935	6	AG
>ctg9	2815275	660012	660023	6	AG
>ctg9	2815275	699239	699250	6	GA
>ctg9	2815275	789173	789184	6	GA
>ctg9	2815275	845147	845158	6	CT
>ctg9	2815275	877875	877886	6	AC
>ctg9	2815275	1147863	1147874	6	TA
>ctg9	2815275	1281306	1281317	6	CG
>ctg9	2815275	1384965	1384976	6	TC
>ctg9	2815275	1598801	1598812	6	AT
>ctg9	2815275	1638842	1638853	6	AT
>ctg9	2815275	1646735	1646746	6	CT
>ctg9	2815275	1680082	1680093	6	AT
>ctg9	2815275	2657542	2657553	6	CG
>ctg1	5307752	692385	692398	7	CG
>ctg1	5307752	1116447	1116460	7	CG
>ctg1	5307752	4388158	4388171	7	AT
>ctg10	2677203	451269	451282	7	GA
>ctg10	2677203	778146	778159	7	AT
>ctg10	2677203	2158222	2158235	7	GC
>ctg13	2306246	1546624	1546637	7	GA
>ctg13	2306246	1710528	1710541	7	TC
>ctg13	2306246	2219133	2219146	7	GA
>ctg14	2272879	1022864	1022877	7	GC
>ctg14	2272879	1660418	1660431	7	TC
>ctg15	2226260	83753	83766	7	CA
>ctg15	2226260	592066	592079	7	TC
>ctg15	2226260	1026430	1026443	7	GA
>ctg15	2226260	1178311	1178324	7	GA
>ctg15	2226260	1189662	1189675	7	TA
>ctg15	2226260	1771728	1771741	7	TA
>ctg15	2226260	2198767	2198780	7	TA
>ctg15	2226260	2213410	2213423	7	TA
>ctg15	2226260	2218241	2218254	7	TA
>ctg2	4869223	36057	36070	7	AT
>ctg2	4869223	945175	945188	7	CG
>ctg2	4869223	1084188	1084201	7	CG
>ctg2	4869223	3378464	3378477	7	GA
>ctg2	4869223	3868528	3868541	7	AT
>ctg2	4869223	4049444	4049457	7	GC
>ctg20	2017740	573711	573724	7	TA
>ctg20	2017740	1463870	1463883	7	TC
>ctg26	1043616	858201	858214	7	GA
>ctg27	1007072	228405	228418	7	GC
>ctg3	3764540	2384121	2384134	7	TC
>ctg3	3764540	3228355	3228368	7	TC
>ctg3	3764540	3307583	3307596	7	TC
>ctg3	3764540	3367643	3367656	7	AC
>ctg36	432862	100291	100304	7	AG
>ctg4	3558911	300949	300962	7	AT
>ctg4	3558911	681085	681098	7	GA
>ctg4	3558911	812270	812283	7	TA
>ctg4	3558911	1121206	1121219	7	AT
>ctg4	3558911	1978156	1978169	7	CT
>ctg4	3558911	2387105	2387118	7	AT
>ctg4	3558911	2609149	2609162	7	TC
>ctg5	3347196	758127	758140	7	CG
>ctg5	3347196	1470534	1470547	7	CT
>ctg6	3238877	2838524	2838537	7	TC
>ctg6	3238877	3192361	3192374	7	CG
>ctg6	3238877	3214433	3214446	7	AG
>ctg7	3150319	301596	301609	7	CG
>ctg7	3150319	2497966	2497979	7	GA
>ctg7	3150319	2647317	2647330	7	AG
>ctg7	3150319	2855129	2855142	7	TC
>ctg9	2815275	360210	360223	7	TC
>ctg9	2815275	1692168	1692181	7	AT
>ctg9	2815275	1821316	1821329	7	CT
>ctg1	5307752	499268	499283	8	TA
>ctg1	5307752	902655	902670	8	CA
>ctg10	2677203	698662	698677	8	AT
>ctg10	2677203	2034435	2034450	8	GA
>ctg15	2226260	1186549	1186564	8	AG
>ctg2	4869223	2269618	2269633	8	GC
>ctg2	4869223	3888422	3888437	8	GC
>ctg20	2017740	1126476	1126491	8	CA
>ctg26	1043616	506392	506407	8	CG
>ctg3	3764540	2055362	2055377	8	TC
>ctg3	3764540	3697152	3697167	8	CT
>ctg4	3558911	337076	337091	8	GA
>ctg4	3558911	1393431	1393446	8	GC
>ctg5	3347196	1699544	1699559	8	AT
>ctg6	3238877	2295961	2295976	8	AT
>ctg6	3238877	2982882	2982897	8	CG
>ctg7	3150319	2257689	2257704	8	CG
>ctg14	2272879	1632494	1632511	9	AG
>ctg2	4869223	2595656	2595673	9	TC
>ctg2	4869223	2605253	2605270	9	TC
>ctg2	4869223	2634468	2634485	9	TC
>ctg2	4869223	2644149	2644166	9	TC
>ctg2	4869223	2653920	2653937	9	TC
>ctg2	4869223	2663617	2663634	9	TC
>ctg3	3764540	388068	388085	9	TC
>ctg7	3150319	628386	628403	9	AT
>ctg13	2306246	1947095	1947114	10	AT
>ctg2	4869223	2268659	2268678	10	TC
>ctg2	4869223	2615068	2615087	10	TC
>ctg1	5307752	92507	92530	12	AG
>ctg2	4869223	2624757	2624780	12	TC
>ctg3	3764540	3635245	3635268	12	AT
>ctg14	2272879	2201532	2201557	13	GA
>ctg36	432862	244681	244706	13	AT
>ctg9	2815275	176051	176076	13	AT
>ctg27	1007072	867487	867518	16	AT

## Sheet: H.alpestre NPCB A08_Trimer
Name	Seq_Len	StartPos	EndPos	Repetitions	Motif
>ctg1	5307752	98802	98816	5	GTC
>ctg1	5307752	180947	180961	5	CTC
>ctg1	5307752	224735	224749	5	GAG
>ctg1	5307752	295979	295993	5	TCC
>ctg1	5307752	343781	343795	5	GTT
>ctg1	5307752	720655	720669	5	GGC
>ctg1	5307752	731904	731918	5	CGG
>ctg1	5307752	784729	784743	5	GGA
>ctg1	5307752	1009201	1009215	5	GCA
>ctg1	5307752	1022075	1022089	5	GGC
>ctg1	5307752	1038846	1038860	5	TGA
>ctg1	5307752	1115588	1115602	5	CAG
>ctg1	5307752	1302796	1302810	5	TCC
>ctg1	5307752	1360017	1360031	5	CTT
>ctg1	5307752	1384534	1384548	5	GCG
>ctg1	5307752	1450156	1450170	5	GAC
>ctg1	5307752	1472412	1472426	5	TCC
>ctg1	5307752	1487878	1487892	5	GCC
>ctg1	5307752	1520459	1520473	5	CCG
>ctg1	5307752	1876845	1876859	5	CCG
>ctg1	5307752	1886438	1886452	5	TGA
>ctg1	5307752	2036395	2036409	5	TCC
>ctg1	5307752	2274401	2274415	5	GCT
>ctg1	5307752	2329667	2329681	5	GCT
>ctg1	5307752	2417361	2417375	5	GGC
>ctg1	5307752	2492848	2492862	5	TGC
>ctg1	5307752	2948736	2948750	5	GTG
>ctg1	5307752	3021171	3021185	5	CGC
>ctg1	5307752	3023110	3023124	5	ATG
>ctg1	5307752	3357630	3357644	5	TCC
>ctg1	5307752	3693443	3693457	5	TCC
>ctg1	5307752	3764264	3764278	5	CCG
>ctg1	5307752	3794050	3794064	5	GAG
>ctg1	5307752	3955036	3955050	5	GTC
>ctg1	5307752	4271917	4271931	5	CCT
>ctg1	5307752	4398513	4398527	5	GCT
>ctg1	5307752	4553121	4553135	5	TCG
>ctg1	5307752	4613301	4613315	5	ACG
>ctg1	5307752	4707627	4707641	5	TGG
>ctg1	5307752	4788013	4788027	5	CAT
>ctg10	2677203	111624	111638	5	GGC
>ctg10	2677203	198190	198204	5	CGA
>ctg10	2677203	207444	207458	5	CTC
>ctg10	2677203	273848	273862	5	ACG
>ctg10	2677203	273866	273880	5	ACG
>ctg10	2677203	279477	279491	5	GCC
>ctg10	2677203	372759	372773	5	TCG
>ctg10	2677203	504715	504729	5	GTC
>ctg10	2677203	925519	925533	5	CGC
>ctg10	2677203	943292	943306	5	TTC
>ctg10	2677203	1029076	1029090	5	GAA
>ctg10	2677203	1371857	1371871	5	CTC
>ctg10	2677203	1465707	1465721	5	GCG
>ctg10	2677203	1504781	1504795	5	CCG
>ctg10	2677203	1511944	1511958	5	CCT
>ctg10	2677203	1931351	1931365	5	CTC
>ctg10	2677203	2017622	2017636	5	GAT
>ctg10	2677203	2038288	2038302	5	CTC
>ctg10	2677203	2136982	2136996	5	CTG
>ctg10	2677203	2157907	2157921	5	CCG
>ctg10	2677203	2207077	2207091	5	CCG
>ctg10	2677203	2207992	2208006	5	CCG
>ctg10	2677203	2281453	2281467	5	GTT
>ctg10	2677203	2585842	2585856	5	CCG
>ctg10	2677203	2646216	2646230	5	CAT
>ctg13	2306246	34273	34287	5	CTC
>ctg13	2306246	172825	172839	5	CCG
>ctg13	2306246	260649	260663	5	GAG
>ctg13	2306246	370060	370074	5	CTC
>ctg13	2306246	474567	474581	5	AGC
>ctg13	2306246	747797	747811	5	TGG
>ctg13	2306246	786645	786659	5	TCG
>ctg13	2306246	806943	806957	5	CAG
>ctg13	2306246	1081807	1081821	5	TCG
>ctg13	2306246	1311730	1311744	5	ATC
>ctg13	2306246	1516909	1516923	5	GCG
>ctg13	2306246	1527559	1527573	5	TCA
>ctg13	2306246	1602513	1602527	5	TGC
>ctg13	2306246	1699526	1699540	5	TAT
>ctg13	2306246	1722894	1722908	5	CGA
>ctg13	2306246	2078477	2078491	5	AGC
>ctg14	2272879	128455	128469	5	CTG
>ctg14	2272879	454899	454913	5	CCA
>ctg14	2272879	578549	578563	5	TCG
>ctg14	2272879	626673	626687	5	GGC
>ctg14	2272879	722541	722555	5	TCG
>ctg14	2272879	770294	770308	5	TGC
>ctg14	2272879	1017777	1017791	5	GAT
>ctg14	2272879	1151031	1151045	5	GCG
>ctg14	2272879	1637871	1637885	5	GTC
>ctg14	2272879	1666266	1666280	5	GCG
>ctg14	2272879	1744110	1744124	5	GCC
>ctg14	2272879	1959180	1959194	5	GAG
>ctg14	2272879	2176237	2176251	5	CTC
>ctg14	2272879	2206418	2206432	5	CAT
>ctg14	2272879	2236459	2236473	5	CGA
>ctg15	2226260	51445	51459	5	CGG
>ctg15	2226260	86533	86547	5	GGA
>ctg15	2226260	245747	245761	5	CTT
>ctg15	2226260	245770	245784	5	TCT
>ctg15	2226260	309820	309834	5	CCG
>ctg15	2226260	470542	470556	5	CAC
>ctg15	2226260	510935	510949	5	CGG
>ctg15	2226260	573690	573704	5	GGT
>ctg15	2226260	681576	681590	5	TCG
>ctg15	2226260	814222	814236	5	TCG
>ctg15	2226260	919230	919244	5	GCT
>ctg15	2226260	928930	928944	5	GCG
>ctg15	2226260	970538	970552	5	TTC
>ctg15	2226260	993042	993056	5	AGA
>ctg15	2226260	1049160	1049174	5	TTC
>ctg15	2226260	1089302	1089316	5	AGA
>ctg15	2226260	1100364	1100378	5	CCG
>ctg15	2226260	1115577	1115591	5	GCG
>ctg15	2226260	1115623	1115637	5	GCG
>ctg15	2226260	1115709	1115723	5	GCG
>ctg15	2226260	1117798	1117812	5	CTC
>ctg15	2226260	1186519	1186533	5	AGG
>ctg15	2226260	1190505	1190519	5	CTC
>ctg15	2226260	1266823	1266837	5	TGA
>ctg15	2226260	1288599	1288613	5	AGC
>ctg15	2226260	1596307	1596321	5	CCG
>ctg15	2226260	1856370	1856384	5	CGG
>ctg15	2226260	2042846	2042860	5	TCC
>ctg15	2226260	2076073	2076087	5	AGG
>ctg18	2052246	79507	79521	5	TTG
>ctg18	2052246	105550	105564	5	TTC
>ctg18	2052246	118047	118061	5	AAG
>ctg18	2052246	228493	228507	5	GGC
>ctg18	2052246	331914	331928	5	GTT
>ctg18	2052246	356074	356088	5	TCC
>ctg18	2052246	390416	390430	5	CTT
>ctg18	2052246	434036	434050	5	AGC
>ctg18	2052246	505678	505692	5	TGA
>ctg18	2052246	591739	591753	5	CCG
>ctg18	2052246	607573	607587	5	GCG
>ctg18	2052246	723459	723473	5	CGA
>ctg18	2052246	779678	779692	5	CGG
>ctg18	2052246	945059	945073	5	GTG
>ctg18	2052246	1044838	1044852	5	CGC
>ctg18	2052246	1133155	1133169	5	GCC
>ctg18	2052246	1169786	1169800	5	CGA
>ctg18	2052246	1383623	1383637	5	GAA
>ctg18	2052246	1482376	1482390	5	CGA
>ctg18	2052246	1482525	1482539	5	CGA
>ctg18	2052246	1812464	1812478	5	CGT
>ctg18	2052246	1825509	1825523	5	CGA
>ctg18	2052246	1939036	1939050	5	CTG
>ctg18	2052246	2008038	2008052	5	CTG
>ctg18	2052246	2015228	2015242	5	GCT
>ctg2	4869223	34790	34804	5	GCT
>ctg2	4869223	86823	86837	5	CTT
>ctg2	4869223	114257	114271	5	GAC
>ctg2	4869223	140060	140074	5	GAT
>ctg2	4869223	201086	201100	5	CCG
>ctg2	4869223	207484	207498	5	CGC
>ctg2	4869223	286494	286508	5	GCT
>ctg2	4869223	467912	467926	5	CGT
>ctg2	4869223	491365	491379	5	GCG
>ctg2	4869223	492202	492216	5	GCT
>ctg2	4869223	665046	665060	5	GGC
>ctg2	4869223	757669	757683	5	AGC
>ctg2	4869223	1002825	1002839	5	CGA
>ctg2	4869223	1005266	1005280	5	GCA
>ctg2	4869223	1241356	1241370	5	GCT
>ctg2	4869223	1453131	1453145	5	GCC
>ctg2	4869223	1585966	1585980	5	GGC
>ctg2	4869223	1664330	1664344	5	GCT
>ctg2	4869223	1853371	1853385	5	GAG
>ctg2	4869223	2169054	2169068	5	CTC
>ctg2	4869223	2263278	2263292	5	ACG
>ctg2	4869223	2387529	2387543	5	AGA
>ctg2	4869223	2481911	2481925	5	GTG
>ctg2	4869223	2500940	2500954	5	GCA
>ctg2	4869223	2763614	2763628	5	CGA
>ctg2	4869223	2763865	2763879	5	CGC
>ctg2	4869223	2884657	2884671	5	TGG
>ctg2	4869223	2913987	2914001	5	GGC
>ctg2	4869223	2914080	2914094	5	GGC
>ctg2	4869223	2996845	2996859	5	ATA
>ctg2	4869223	3055154	3055168	5	GCC
>ctg2	4869223	3115121	3115135	5	GGC
>ctg2	4869223	3813202	3813216	5	CGC
>ctg2	4869223	3815706	3815720	5	CGC
>ctg2	4869223	3815835	3815849	5	CCG
>ctg2	4869223	3867261	3867275	5	GCT
>ctg2	4869223	4053700	4053714	5	GGC
>ctg2	4869223	4093107	4093121	5	CGC
>ctg2	4869223	4305228	4305242	5	CCA
>ctg2	4869223	4339460	4339474	5	CTG
>ctg2	4869223	4484847	4484861	5	CAT
>ctg2	4869223	4530346	4530360	5	GAA
>ctg2	4869223	4808544	4808558	5	GAT
>ctg20	2017740	5208	5222	5	GAC
>ctg20	2017740	6834	6848	5	GAG
>ctg20	2017740	215609	215623	5	AGC
>ctg20	2017740	341193	341207	5	GAC
>ctg20	2017740	431644	431658	5	TGA
>ctg20	2017740	718974	718988	5	TTG
>ctg20	2017740	741155	741169	5	CTT
>ctg20	2017740	897336	897350	5	TCC
>ctg20	2017740	1012201	1012215	5	GCA
>ctg20	2017740	1049875	1049889	5	GAA
>ctg20	2017740	1227238	1227252	5	GCA
>ctg20	2017740	1304671	1304685	5	GAG
>ctg20	2017740	1307042	1307056	5	CGC
>ctg20	2017740	1319641	1319655	5	GCG
>ctg20	2017740	1350625	1350639	5	GCC
>ctg20	2017740	1413401	1413415	5	TGA
>ctg20	2017740	1521326	1521340	5	GCC
>ctg20	2017740	1599141	1599155	5	GGC
>ctg20	2017740	1644388	1644402	5	CTT
>ctg20	2017740	1677635	1677649	5	AAG
>ctg20	2017740	1677653	1677667	5	AAG
>ctg20	2017740	1683800	1683814	5	ATG
>ctg20	2017740	1741110	1741124	5	GGT
>ctg26	1043616	18023	18037	5	GCG
>ctg26	1043616	99713	99727	5	GTT
>ctg26	1043616	151996	152010	5	CTG
>ctg26	1043616	213740	213754	5	CTT
>ctg26	1043616	350011	350025	5	CGC
>ctg26	1043616	758525	758539	5	GGC
>ctg26	1043616	810317	810331	5	GTC
>ctg26	1043616	822591	822605	5	GCC
>ctg26	1043616	1023158	1023172	5	CTC
>ctg27	1007072	65482	65496	5	GCG
>ctg27	1007072	98896	98910	5	GAG
>ctg27	1007072	116359	116373	5	CGG
>ctg27	1007072	165363	165377	5	CGA
>ctg27	1007072	249877	249891	5	CAG
>ctg27	1007072	406619	406633	5	AGC
>ctg27	1007072	501934	501948	5	GTC
>ctg27	1007072	526261	526275	5	GTT
>ctg27	1007072	608264	608278	5	GCC
>ctg27	1007072	723121	723135	5	CCT
>ctg27	1007072	742482	742496	5	GCG
>ctg27	1007072	744970	744984	5	GGC
>ctg27	1007072	758720	758734	5	TGC
>ctg27	1007072	758777	758791	5	TGC
>ctg27	1007072	758963	758977	5	TGC
>ctg3	3764540	119404	119418	5	CGC
>ctg3	3764540	418043	418057	5	CGG
>ctg3	3764540	435849	435863	5	ACG
>ctg3	3764540	578764	578778	5	TGA
>ctg3	3764540	910261	910275	5	GGA
>ctg3	3764540	1045574	1045588	5	ACG
>ctg3	3764540	1062176	1062190	5	GCC
>ctg3	3764540	1219852	1219866	5	GCG
>ctg3	3764540	1264420	1264434	5	CTC
>ctg3	3764540	1394222	1394236	5	AGA
>ctg3	3764540	1394608	1394622	5	GAT
>ctg3	3764540	1759540	1759554	5	CTC
>ctg3	3764540	1836560	1836574	5	CCG
>ctg3	3764540	1867354	1867368	5	TCG
>ctg3	3764540	1992752	1992766	5	CTT
>ctg3	3764540	2177808	2177822	5	GTG
>ctg3	3764540	2190178	2190192	5	GAC
>ctg3	3764540	2201508	2201522	5	CCG
>ctg3	3764540	2295357	2295371	5	CCG
>ctg3	3764540	2377592	2377606	5	AAC
>ctg3	3764540	2427453	2427467	5	TCG
>ctg3	3764540	2445571	2445585	5	TCG
>ctg3	3764540	2558332	2558346	5	CCG
>ctg3	3764540	2698880	2698894	5	GAG
>ctg3	3764540	2778475	2778489	5	CAG
>ctg3	3764540	2910091	2910105	5	CGA
>ctg3	3764540	2926884	2926898	5	GAC
>ctg3	3764540	2963446	2963460	5	GAG
>ctg3	3764540	3041434	3041448	5	GTC
>ctg3	3764540	3152051	3152065	5	CAG
>ctg3	3764540	3165910	3165924	5	GGC
>ctg3	3764540	3177633	3177647	5	GAG
>ctg3	3764540	3195658	3195672	5	AGC
>ctg3	3764540	3241220	3241234	5	AGC
>ctg3	3764540	3261974	3261988	5	GAC
>ctg3	3764540	3262497	3262511	5	GCG
>ctg3	3764540	3285098	3285112	5	CCG
>ctg3	3764540	3302702	3302716	5	GAC
>ctg3	3764540	3304561	3304575	5	GCT
>ctg3	3764540	3357531	3357545	5	GTC
>ctg3	3764540	3592028	3592042	5	GCG
>ctg3	3764540	3763591	3763605	5	GAC
>ctg34	488167	91889	91903	5	TGA
>ctg34	488167	127330	127344	5	ATC
>ctg34	488167	335205	335219	5	GTC
>ctg34	488167	450427	450441	5	GGA
>ctg34	488167	485256	485270	5	TCC
>ctg36	432862	20992	21006	5	ATC
>ctg36	432862	145974	145988	5	GTC
>ctg36	432862	186594	186608	5	GAG
>ctg4	3558911	16340	16354	5	GCG
>ctg4	3558911	117323	117337	5	GCG
>ctg4	3558911	166891	166905	5	GTC
>ctg4	3558911	207851	207865	5	TGC
>ctg4	3558911	272763	272777	5	TTC
>ctg4	3558911	278485	278499	5	GGA
>ctg4	3558911	289922	289936	5	GGC
>ctg4	3558911	607969	607983	5	CCG
>ctg4	3558911	744578	744592	5	CAC
>ctg4	3558911	950807	950821	5	CGC
>ctg4	3558911	1024569	1024583	5	TCG
>ctg4	3558911	1122468	1122482	5	GCA
>ctg4	3558911	1209815	1209829	5	GCG
>ctg4	3558911	1230496	1230510	5	CTG
>ctg4	3558911	1288186	1288200	5	CTC
>ctg4	3558911	1368627	1368641	5	CCA
>ctg4	3558911	1414618	1414632	5	CCT
>ctg4	3558911	1534880	1534894	5	GAC
>ctg4	3558911	1951993	1952007	5	CTC
>ctg4	3558911	1967526	1967540	5	TGC
>ctg4	3558911	2086787	2086801	5	CTC
>ctg4	3558911	2293512	2293526	5	GTG
>ctg4	3558911	2304027	2304041	5	GAC
>ctg4	3558911	2506011	2506025	5	CCT
>ctg4	3558911	2526759	2526773	5	GGC
>ctg4	3558911	2634703	2634717	5	TCG
>ctg4	3558911	2638162	2638176	5	CGA
>ctg4	3558911	2728523	2728537	5	GGT
>ctg4	3558911	2768215	2768229	5	CTG
>ctg4	3558911	2779845	2779859	5	TGC
>ctg4	3558911	2821511	2821525	5	CTT
>ctg4	3558911	2867659	2867673	5	CGA
>ctg4	3558911	2971658	2971672	5	ACC
>ctg4	3558911	2971886	2971900	5	AGG
>ctg4	3558911	3217898	3217912	5	GAA
>ctg4	3558911	3317206	3317220	5	TCC
>ctg4	3558911	3333777	3333791	5	GTC
>ctg4	3558911	3534754	3534768	5	GAC
>ctg44	191581	105577	105591	5	ATG
>ctg5	3347196	23594	23608	5	AGC
>ctg5	3347196	60956	60970	5	CTC
>ctg5	3347196	226359	226373	5	CGG
>ctg5	3347196	239260	239274	5	CTC
>ctg5	3347196	672780	672794	5	TCG
>ctg5	3347196	691441	691455	5	AGA
>ctg5	3347196	778942	778956	5	CGT
>ctg5	3347196	851779	851793	5	GAG
>ctg5	3347196	989609	989623	5	GAT
>ctg5	3347196	1021248	1021262	5	CAT
>ctg5	3347196	1047756	1047770	5	AGG
>ctg5	3347196	1178229	1178243	5	GAG
>ctg5	3347196	1361254	1361268	5	GAG
>ctg5	3347196	1386897	1386911	5	CTC
>ctg5	3347196	1424382	1424396	5	AGG
>ctg5	3347196	1543109	1543123	5	GAT
>ctg5	3347196	1585422	1585436	5	GAG
>ctg5	3347196	1635406	1635420	5	AGG
>ctg5	3347196	1700871	1700885	5	TCG
>ctg5	3347196	1858448	1858462	5	ACG
>ctg5	3347196	1897488	1897502	5	GGA
>ctg5	3347196	1909672	1909686	5	TCG
>ctg5	3347196	2062835	2062849	5	AGG
>ctg5	3347196	2571786	2571800	5	TGA
>ctg5	3347196	2780370	2780384	5	CCG
>ctg5	3347196	2807943	2807957	5	GGA
>ctg5	3347196	2980412	2980426	5	CGC
>ctg5	3347196	3137149	3137163	5	GCA
>ctg5	3347196	3162014	3162028	5	GGA
>ctg5	3347196	3163509	3163523	5	ACG
>ctg5	3347196	3163691	3163705	5	GCG
>ctg5	3347196	3180481	3180495	5	GAG
>ctg5	3347196	3329796	3329810	5	CCG
>ctg6	3238877	6682	6696	5	CAA
>ctg6	3238877	233178	233192	5	TCC
>ctg6	3238877	314621	314635	5	AAG
>ctg6	3238877	375411	375425	5	TTC
>ctg6	3238877	453407	453421	5	GGC
>ctg6	3238877	467045	467059	5	CCG
>ctg6	3238877	594412	594426	5	GCA
>ctg6	3238877	677336	677350	5	ATC
>ctg6	3238877	867410	867424	5	GAC
>ctg6	3238877	889291	889305	5	CCG
>ctg6	3238877	1070514	1070528	5	CTG
>ctg6	3238877	1251764	1251778	5	GAG
>ctg6	3238877	1545625	1545639	5	GTT
>ctg6	3238877	1593683	1593697	5	TTG
>ctg6	3238877	1648878	1648892	5	GAG
>ctg6	3238877	1707591	1707605	5	GGA
>ctg6	3238877	1709083	1709097	5	TGC
>ctg6	3238877	1785777	1785791	5	GCC
>ctg6	3238877	1864360	1864374	5	GCG
>ctg6	3238877	1891150	1891164	5	GTC
>ctg6	3238877	1898256	1898270	5	CGG
>ctg6	3238877	1903577	1903591	5	CCT
>ctg6	3238877	1904107	1904121	5	CAG
>ctg6	3238877	1968413	1968427	5	CGT
>ctg6	3238877	1991926	1991940	5	GCG
>ctg6	3238877	2116539	2116553	5	CCT
>ctg6	3238877	2289391	2289405	5	TCG
>ctg6	3238877	2386161	2386175	5	TCG
>ctg6	3238877	2397605	2397619	5	CGA
>ctg6	3238877	2622601	2622615	5	CAG
>ctg6	3238877	2792328	2792342	5	CAT
>ctg6	3238877	2846242	2846256	5	CAT
>ctg6	3238877	2908535	2908549	5	CTG
>ctg6	3238877	2931958	2931972	5	CCG
>ctg6	3238877	2974799	2974813	5	GTC
>ctg6	3238877	3145831	3145845	5	GCG
>ctg6	3238877	3212753	3212767	5	GAG
>ctg6	3238877	3229732	3229746	5	CTC
>ctg7	3150319	94863	94877	5	CTC
>ctg7	3150319	191740	191754	5	GCT
>ctg7	3150319	223108	223122	5	GAG
>ctg7	3150319	334665	334679	5	GTC
>ctg7	3150319	409559	409573	5	GTC
>ctg7	3150319	410636	410650	5	CTC
>ctg7	3150319	452624	452638	5	GCG
>ctg7	3150319	579772	579786	5	TAT
>ctg7	3150319	607137	607151	5	GCC
>ctg7	3150319	677075	677089	5	CGG
>ctg7	3150319	677411	677425	5	CGG
>ctg7	3150319	715293	715307	5	GAG
>ctg7	3150319	732977	732991	5	CGG
>ctg7	3150319	769923	769937	5	GCA
>ctg7	3150319	814935	814949	5	GAG
>ctg7	3150319	818474	818488	5	GGC
>ctg7	3150319	924951	924965	5	TCG
>ctg7	3150319	946268	946282	5	GCC
>ctg7	3150319	998383	998397	5	GAC
>ctg7	3150319	1061308	1061322	5	GCT
>ctg7	3150319	1222464	1222478	5	CGA
>ctg7	3150319	1299594	1299608	5	CCG
>ctg7	3150319	1301264	1301278	5	TCC
>ctg7	3150319	1500800	1500814	5	CTT
>ctg7	3150319	1646079	1646093	5	CGG
>ctg7	3150319	1695941	1695955	5	GGC
>ctg7	3150319	1698084	1698098	5	GAG
>ctg7	3150319	1717724	1717738	5	TGC
>ctg7	3150319	1717752	1717766	5	GCT
>ctg7	3150319	1850734	1850748	5	TCG
>ctg7	3150319	1851902	1851916	5	GCC
>ctg7	3150319	1954949	1954963	5	CCG
>ctg7	3150319	2048844	2048858	5	GCC
>ctg7	3150319	2164647	2164661	5	GAG
>ctg7	3150319	2188510	2188524	5	GAG
>ctg7	3150319	2239288	2239302	5	GAC
>ctg7	3150319	2288138	2288152	5	CCG
>ctg7	3150319	2288160	2288174	5	CCG
>ctg7	3150319	2288190	2288204	5	CCG
>ctg7	3150319	2290030	2290044	5	TCC
>ctg7	3150319	2310748	2310762	5	TTC
>ctg7	3150319	2369175	2369189	5	CTC
>ctg7	3150319	2487484	2487498	5	TCG
>ctg7	3150319	2677907	2677921	5	CCG
>ctg7	3150319	2808705	2808719	5	GAG
>ctg7	3150319	2819140	2819154	5	GTT
>ctg7	3150319	2819162	2819176	5	TTG
>ctg7	3150319	2837865	2837879	5	TCC
>ctg7	3150319	2837889	2837903	5	TCC
>ctg7	3150319	2898684	2898698	5	GAG
>ctg7	3150319	2967563	2967577	5	ACC
>ctg7	3150319	2979059	2979073	5	GGA
>ctg7	3150319	3075572	3075586	5	TGC
>ctg9	2815275	10117	10131	5	CTG
>ctg9	2815275	431182	431196	5	GCG
>ctg9	2815275	433674	433688	5	CGC
>ctg9	2815275	448500	448514	5	CGA
>ctg9	2815275	537186	537200	5	CCG
>ctg9	2815275	584633	584647	5	CAG
>ctg9	2815275	806594	806608	5	TTA
>ctg9	2815275	1303447	1303461	5	TGG
>ctg9	2815275	1310764	1310778	5	TTC
>ctg9	2815275	1383444	1383458	5	GAC
>ctg9	2815275	1384904	1384918	5	CGA
>ctg9	2815275	1410025	1410039	5	CGC
>ctg9	2815275	1411038	1411052	5	ATG
>ctg9	2815275	1412081	1412095	5	GAC
>ctg9	2815275	1427865	1427879	5	GGC
>ctg9	2815275	1550990	1551004	5	CTC
>ctg9	2815275	1618737	1618751	5	CTC
>ctg9	2815275	1921629	1921643	5	GAG
>ctg9	2815275	1990217	1990231	5	CTT
>ctg9	2815275	2076807	2076821	5	GCT
>ctg9	2815275	2193775	2193789	5	GTC
>ctg9	2815275	2313457	2313471	5	TCG
>ctg9	2815275	2696439	2696453	5	GAG
>ctg1	5307752	796786	796803	6	GAC
>ctg1	5307752	873790	873807	6	CGC
>ctg1	5307752	1115451	1115468	6	CAG
>ctg1	5307752	1534731	1534748	6	TTC
>ctg1	5307752	1655553	1655570	6	GAG
>ctg1	5307752	2492810	2492827	6	GCT
>ctg1	5307752	2654054	2654071	6	TCG
>ctg1	5307752	2798928	2798945	6	TTC
>ctg1	5307752	2800203	2800220	6	TCA
>ctg1	5307752	3037096	3037113	6	GCT
>ctg1	5307752	3912006	3912023	6	ACT
>ctg1	5307752	4180149	4180166	6	TGC
>ctg1	5307752	5231660	5231677	6	ACG
>ctg10	2677203	37581	37598	6	ACG
>ctg10	2677203	127028	127045	6	CCG
>ctg10	2677203	750776	750793	6	CCA
>ctg10	2677203	1606950	1606967	6	CCG
>ctg10	2677203	2208592	2208609	6	GTG
>ctg13	2306246	130365	130382	6	AGC
>ctg13	2306246	442236	442253	6	CCG
>ctg13	2306246	526121	526138	6	CCG
>ctg13	2306246	739824	739841	6	TGC
>ctg13	2306246	854411	854428	6	TCG
>ctg13	2306246	1040373	1040390	6	TGC
>ctg13	2306246	1416954	1416971	6	GAC
>ctg13	2306246	1605543	1605560	6	CTT
>ctg14	2272879	179230	179247	6	CCG
>ctg14	2272879	243408	243425	6	TCC
>ctg14	2272879	349692	349709	6	GGC
>ctg14	2272879	511217	511234	6	CAG
>ctg14	2272879	1114156	1114173	6	GGC
>ctg14	2272879	2193075	2193092	6	CTC
>ctg15	2226260	410169	410186	6	TCG
>ctg15	2226260	442859	442876	6	GGC
>ctg15	2226260	688057	688074	6	GCC
>ctg15	2226260	805973	805990	6	TCC
>ctg15	2226260	929020	929037	6	GCG
>ctg15	2226260	1326841	1326858	6	CGA
>ctg18	2052246	262618	262635	6	TGC
>ctg18	2052246	334466	334483	6	GTG
>ctg18	2052246	940951	940968	6	TCG
>ctg18	2052246	1186338	1186355	6	CCG
>ctg2	4869223	489604	489621	6	GGC
>ctg2	4869223	912145	912162	6	TCG
>ctg2	4869223	1139476	1139493	6	AGC
>ctg2	4869223	1199228	1199245	6	CGA
>ctg2	4869223	1500123	1500140	6	CGA
>ctg2	4869223	1586049	1586066	6	CGG
>ctg2	4869223	1664248	1664265	6	TGC
>ctg2	4869223	1807014	1807031	6	GCT
>ctg2	4869223	2118576	2118593	6	CGG
>ctg2	4869223	2136031	2136048	6	GCG
>ctg2	4869223	2449809	2449826	6	CCA
>ctg2	4869223	2505819	2505836	6	CTG
>ctg2	4869223	3274083	3274100	6	GTG
>ctg2	4869223	3999952	3999969	6	CGT
>ctg2	4869223	4104121	4104138	6	GCG
>ctg2	4869223	4116691	4116708	6	GCG
>ctg2	4869223	4236321	4236338	6	GCC
>ctg2	4869223	4285793	4285810	6	CGC
>ctg20	2017740	106704	106721	6	CTT
>ctg20	2017740	274662	274679	6	TCG
>ctg20	2017740	356767	356784	6	CGC
>ctg20	2017740	962296	962313	6	AAC
>ctg20	2017740	1005067	1005084	6	GAG
>ctg20	2017740	1599213	1599230	6	GGC
>ctg20	2017740	1644598	1644615	6	CGT
>ctg20	2017740	1680949	1680966	6	ATG
>ctg26	1043616	97885	97902	6	GCT
>ctg26	1043616	143943	143960	6	CCT
>ctg26	1043616	262028	262045	6	CCG
>ctg26	1043616	432341	432358	6	CGA
>ctg26	1043616	554984	555001	6	GGT
>ctg26	1043616	669960	669977	6	GCA
>ctg26	1043616	781360	781377	6	GGC
>ctg27	1007072	33016	33033	6	GAG
>ctg27	1007072	65511	65528	6	GCG
>ctg27	1007072	584231	584248	6	GAC
>ctg27	1007072	678565	678582	6	GCG
>ctg3	3764540	1358999	1359016	6	CGA
>ctg3	3764540	1759310	1759327	6	TCC
>ctg3	3764540	2369804	2369821	6	CGT
>ctg3	3764540	2571713	2571730	6	GTC
>ctg3	3764540	2908192	2908209	6	CCT
>ctg3	3764540	2908287	2908304	6	CTG
>ctg3	3764540	2998897	2998914	6	GGC
>ctg3	3764540	2998916	2998933	6	GTC
>ctg3	3764540	3303314	3303331	6	GCG
>ctg3	3764540	3303413	3303430	6	GCG
>ctg3	3764540	3462969	3462986	6	TCG
>ctg3	3764540	3538764	3538781	6	CGA
>ctg36	432862	157540	157557	6	GTC
>ctg4	3558911	1584	1601	6	CTC
>ctg4	3558911	633293	633310	6	CGA
>ctg4	3558911	1210082	1210099	6	CGT
>ctg4	3558911	1795073	1795090	6	TTC
>ctg4	3558911	2420180	2420197	6	TCG
>ctg4	3558911	2601410	2601427	6	GGC
>ctg4	3558911	2776399	2776416	6	GCC
>ctg4	3558911	3130375	3130392	6	CAG
>ctg4	3558911	3401905	3401922	6	GAC
>ctg5	3347196	379221	379238	6	TGC
>ctg5	3347196	442864	442881	6	CCG
>ctg5	3347196	870704	870721	6	GAG
>ctg5	3347196	936705	936722	6	TCG
>ctg5	3347196	1469771	1469788	6	CGG
>ctg5	3347196	2004273	2004290	6	CGC
>ctg5	3347196	2482928	2482945	6	ATG
>ctg5	3347196	2506084	2506101	6	CGA
>ctg5	3347196	2702320	2702337	6	GGA
>ctg5	3347196	2963722	2963739	6	TGA
>ctg5	3347196	3163615	3163632	6	GGC
>ctg5	3347196	3315833	3315850	6	CAG
>ctg5	3347196	3315887	3315904	6	CAG
>ctg6	3238877	337500	337517	6	GCG
>ctg6	3238877	362950	362967	6	GCG
>ctg6	3238877	1078143	1078160	6	GGC
>ctg6	3238877	1148774	1148791	6	TCC
>ctg6	3238877	1251716	1251733	6	GAG
>ctg6	3238877	1434880	1434897	6	GGC
>ctg6	3238877	2722950	2722967	6	TCG
>ctg6	3238877	2824841	2824858	6	CGA
>ctg6	3238877	2863504	2863521	6	TCG
>ctg7	3150319	320823	320840	6	GAA
>ctg7	3150319	813327	813344	6	GAG
>ctg7	3150319	1697952	1697969	6	GAG
>ctg7	3150319	1986550	1986567	6	CAG
>ctg9	2815275	115979	115996	6	CGG
>ctg9	2815275	1401911	1401928	6	TGC
>ctg9	2815275	1820554	1820571	6	CGG
>ctg9	2815275	2159948	2159965	6	TCC
>ctg9	2815275	2431792	2431809	6	TGC
>ctg9	2815275	2778230	2778247	6	GGC
>ctg1	5307752	469826	469846	7	GCT
>ctg1	5307752	1021776	1021796	7	CCA
>ctg1	5307752	1343283	1343303	7	CGC
>ctg1	5307752	1424282	1424302	7	GAT
>ctg1	5307752	1976690	1976710	7	CTG
>ctg1	5307752	4739789	4739809	7	CGC
>ctg10	2677203	55143	55163	7	GAG
>ctg10	2677203	1005580	1005600	7	TGA
>ctg13	2306246	2067978	2067998	7	TCC
>ctg13	2306246	2162435	2162455	7	TCC
>ctg14	2272879	108826	108846	7	GAG
>ctg14	2272879	349571	349591	7	CTC
>ctg14	2272879	639288	639308	7	GAC
>ctg14	2272879	1547173	1547193	7	AGC
>ctg14	2272879	2221716	2221736	7	TCC
>ctg15	2226260	372186	372206	7	CTG
>ctg15	2226260	1797773	1797793	7	TGA
>ctg18	2052246	273255	273275	7	TGC
>ctg18	2052246	2029490	2029510	7	CTG
>ctg2	4869223	664929	664949	7	TGC
>ctg2	4869223	1562458	1562478	7	GTC
>ctg2	4869223	2167347	2167367	7	CAT
>ctg2	4869223	2384774	2384794	7	CCG
>ctg2	4869223	2396290	2396310	7	GCA
>ctg2	4869223	2914209	2914229	7	GGC
>ctg2	4869223	4338881	4338901	7	CTG
>ctg2	4869223	4462217	4462237	7	CGA
>ctg2	4869223	4522577	4522597	7	CTG
>ctg20	2017740	38052	38072	7	ACG
>ctg20	2017740	1007164	1007184	7	GCG
>ctg26	1043616	653064	653084	7	CGC
>ctg27	1007072	12265	12285	7	GAG
>ctg27	1007072	224658	224678	7	GCA
>ctg27	1007072	225756	225776	7	GCC
>ctg27	1007072	240159	240179	7	GCC
>ctg27	1007072	249469	249489	7	CAG
>ctg27	1007072	380653	380673	7	GGC
>ctg27	1007072	706156	706176	7	TCG
>ctg27	1007072	758929	758949	7	CTG
>ctg3	3764540	717472	717492	7	CGC
>ctg3	3764540	948028	948048	7	GAC
>ctg3	3764540	1499947	1499967	7	CAT
>ctg3	3764540	3303164	3303184	7	GCG
>ctg3	3764540	3638139	3638159	7	AGG
>ctg4	3558911	619666	619686	7	AGC
>ctg4	3558911	849784	849804	7	CCT
>ctg4	3558911	1492736	1492756	7	CCG
>ctg4	3558911	3557803	3557823	7	TCC
>ctg44	191581	145995	146015	7	TCC
>ctg5	3347196	407448	407468	7	CGT
>ctg5	3347196	869609	869629	7	CAC
>ctg5	3347196	3332274	3332294	7	GCC
>ctg6	3238877	547213	547233	7	GGA
>ctg6	3238877	677664	677684	7	CTG
>ctg6	3238877	1708672	1708692	7	GGC
>ctg6	3238877	1903902	1903922	7	CGG
>ctg6	3238877	2621926	2621946	7	CAG
>ctg6	3238877	3125894	3125914	7	CGC
>ctg7	3150319	769939	769959	7	CAG
>ctg7	3150319	1139091	1139111	7	AGG
>ctg7	3150319	1852011	1852031	7	CAG
>ctg9	2815275	954356	954376	7	GTC
>ctg1	5307752	1461386	1461409	8	GAG
>ctg1	5307752	3001170	3001193	8	ACG
>ctg10	2677203	1982981	1983004	8	ATG
>ctg13	2306246	402431	402454	8	TCC
>ctg13	2306246	2067473	2067496	8	GCA
>ctg2	4869223	234138	234161	8	TTA
>ctg26	1043616	767476	767499	8	CGC
>ctg3	3764540	2382083	2382106	8	TCC
>ctg34	488167	335174	335197	8	TCT
>ctg34	488167	452115	452138	8	GGC
>ctg6	3238877	1411367	1411390	8	GCA
>ctg6	3238877	1903656	1903679	8	GCA
>ctg7	3150319	211100	211123	8	TCC
>ctg9	2815275	2255551	2255574	8	CAG
>ctg9	2815275	2319736	2319759	8	GTC
>ctg1	5307752	2363514	2363540	9	TCG
>ctg10	2677203	273802	273828	9	GAC
>ctg10	2677203	1375417	1375443	9	GCG
>ctg14	2272879	1813385	1813411	9	CCA
>ctg15	2226260	896087	896113	9	GTC
>ctg2	4869223	1492909	1492935	9	AGC
>ctg2	4869223	4637990	4638016	9	ATC
>ctg27	1007072	514192	514218	9	CCT
>ctg34	488167	452152	452178	9	GCG
>ctg4	3558911	1024720	1024746	9	TCG
>ctg4	3558911	2506524	2506550	9	CCT
>ctg4	3558911	2692002	2692028	9	CAG
>ctg5	3347196	3316040	3316066	9	CAG
>ctg7	3150319	3014210	3014236	9	TCC
>ctg7	3150319	3119330	3119356	9	GAC
>ctg9	2815275	2428863	2428889	9	CGG
>ctg1	5307752	1115414	1115443	10	GCA
>ctg1	5307752	1254987	1255016	10	TCC
>ctg2	4869223	140075	140104	10	GAG
>ctg3	3764540	718164	718193	10	CAG
>ctg4	3558911	2672698	2672727	10	GAC
>ctg2	4869223	1664996	1665028	11	GCT
>ctg15	2226260	1068821	1068859	13	TAC
>ctg18	2052246	1002959	1002997	13	CAG
>ctg14	2272879	144735	144776	14	ACA
>ctg9	2815275	26416	26457	14	ACA
>ctg15	2226260	1068731	1068820	30	AAC
>ctg34	488167	90295	90387	31	ATG
>ctg34	488167	128845	128949	35	ATC
>ctg1	5307752	502908	503018	37	ATG
>ctg2	4869223	4495413	4495529	39	CGA
>ctg7	3150319	2818988	2819128	47	TAG

## Sheet: H.alpestre NPCB A08_Tetramer
Name	Seq_Len	StartPos	EndPos	Repetitions	Motif
>ctg1	5307752	201399	201418	5	CCCG
>ctg1	5307752	646417	646436	5	TCTG
>ctg1	5307752	1347260	1347279	5	AGGG
>ctg1	5307752	1730911	1730930	5	CTTC
>ctg1	5307752	1735774	1735793	5	CTTC
>ctg1	5307752	2343503	2343522	5	CTTC
>ctg1	5307752	3684534	3684553	5	CTTC
>ctg1	5307752	4110956	4110975	5	TCCG
>ctg1	5307752	5256875	5256894	5	CAGA
>ctg10	2677203	2295461	2295480	5	GGCA
>ctg13	2306246	258761	258780	5	GAAG
>ctg13	2306246	542806	542825	5	CTTC
>ctg14	2272879	62104	62123	5	TCTG
>ctg14	2272879	445881	445900	5	AGGT
>ctg14	2272879	600931	600950	5	GGAA
>ctg14	2272879	819792	819811	5	GGAA
>ctg14	2272879	1561318	1561337	5	GAAG
>ctg15	2226260	1828230	1828249	5	CTTC
>ctg18	2052246	194157	194176	5	GGCA
>ctg18	2052246	522948	522967	5	GTCT
>ctg18	2052246	906706	906725	5	GGAA
>ctg2	4869223	712010	712029	5	CCCT
>ctg2	4869223	992552	992571	5	AGGA
>ctg2	4869223	1171856	1171875	5	CTTC
>ctg2	4869223	1408304	1408323	5	CTTC
>ctg2	4869223	1651133	1651152	5	GGAA
>ctg2	4869223	4338608	4338627	5	AGAC
>ctg26	1043616	570823	570842	5	CCTG
>ctg27	1007072	523508	523527	5	GAAG
>ctg3	3764540	3392994	3393013	5	GGAA
>ctg3	3764540	3701092	3701111	5	GCGG
>ctg4	3558911	1974065	1974084	5	TTTC
>ctg4	3558911	2545588	2545607	5	CACG
>ctg5	3347196	2206421	2206440	5	GCCC
>ctg7	3150319	2460173	2460192	5	CTTC
>ctg9	2815275	644521	644540	5	CGGC
>ctg9	2815275	1441832	1441851	5	AGGA
>ctg9	2815275	1696116	1696135	5	CATG
>ctg9	2815275	2751423	2751442	5	GGGA
>ctg10	2677203	799148	799171	6	GGCA
>ctg13	2306246	417993	418016	6	CTTC
>ctg13	2306246	1661842	1661865	6	CTTC
>ctg13	2306246	1674953	1674976	6	CTTC
>ctg14	2272879	142934	142957	6	GAGT
>ctg14	2272879	739713	739736	6	CTTC
>ctg14	2272879	1781305	1781328	6	AGGG
>ctg15	2226260	1949337	1949360	6	CGTG
>ctg18	2052246	1709000	1709023	6	GGAA
>ctg2	4869223	4356061	4356084	6	TTCC
>ctg2	4869223	4386887	4386910	6	AGAC
>ctg26	1043616	25390	25413	6	CTGG
>ctg26	1043616	228595	228618	6	GAAG
>ctg3	3764540	782276	782299	6	CCTT
>ctg3	3764540	1205623	1205646	6	GAAG
>ctg36	432862	38558	38581	6	TGAT
>ctg4	3558911	837046	837069	6	AAGG
>ctg5	3347196	398609	398632	6	CTTC
>ctg5	3347196	618124	618147	6	GTAG
>ctg6	3238877	190579	190602	6	GCCA
>ctg6	3238877	1480192	1480215	6	TTAC
>ctg7	3150319	2256973	2256996	6	CGTG
>ctg9	2815275	24614	24637	6	GAGT
>ctg10	2677203	904606	904633	7	GCGT
>ctg13	2306246	2225372	2225399	7	AGGA
>ctg14	2272879	133492	133519	7	ATTG
>ctg14	2272879	1147906	1147933	7	GGCG
>ctg18	2052246	787955	787982	7	TGAT
>ctg4	3558911	3135845	3135872	7	AGGA
>ctg9	2815275	15170	15197	7	ATTG
>ctg18	2052246	352070	352101	8	CTTC
>ctg5	3347196	1880140	1880171	8	CTTC
>ctg9	2815275	85369	85400	8	CGCA
>ctg13	2306246	2271793	2271848	14	GAAA

[truncated: 8 more sheets: H.alpestre NPCB A08_Pentamer, H.alpestre NPCB A08 _Hexamer, H.coralloides FP-101451_Monomer, H.coralloides FP-101451_Dimer, H.coralloides FP-101451_Trimer, H.coralloides FP-10145_Tetramer, H.coralloides FP-10145_Pentamer, H.coralloides FP-101451_Hexamer]
